# Supplementary material for: Combined Short and Long-Read Sequencing Reveals a Complex Transcriptomic Architecture of African Swine Fever Virus
Source: Viruses. 2021 Mar 30;13(4):579. doi: 10.3390/v13040579 (PMC8103240; doi:10.3390/v13040579)
Supplement: Supplementary file 1 [file viruses-13-00579-s001.zip]

Archive with 9 entries (8 files):
- viruses-13-00579-s001/
- viruses-13-00579-s001/Table S1.xlsx
- viruses-13-00579-s001/Table S2.xlsx
- viruses-13-00579-s001/Table S3.xlsx
- viruses-13-00579-s001/Table S4.xlsx
- viruses-13-00579-s001/Table S5.xlsx
- viruses-13-00579-s001/Table S6.xlsx
- viruses-13-00579-s001/Table S7.xlsx
- viruses-13-00579-s001/viruses-1130753 supplementary legend.pdf
