# Supplementary material for: Combined Short and Long-Read Sequencing Reveals a Complex Transcriptomic Architecture of African Swine Fever Virus
Source: Viruses. 2021 Mar 30;13(4):579. doi: 10.3390/v13040579 (PMC8103240; doi:10.3390/v13040579)
Supplement: Supplementary file 1 [file viruses-13-00579-s001.zip › viruses-13-00579-s001/Table S1.xlsx]

## Sheet: Table S1. A
Table S1. List of the ASFV transcripts identified by this study. The sheets of this table contain detailed information about the annotated transcripts, including their genomic positions.
A. Transcripts annotated by the LoRTIA software tool.
Name	RNA type	TSS (+) / TES (-)	TSS (-) / TES (+)	Strand	Deleted in BA71V	Note
L83L	mRNA	4.819	5,130	-
L60L-L83L	Bicistronic	4.819	5.405	-
AS2-MGF 360-3L	ncRNA	6.491	6.781	+
MGF 110-1L	mRNA	6,830	7.769	-
MGF 110-2L-ASFV G ACD 00090-MGF 110-1L	Tricistronic	6,830	8.153	-
MGF 110-2L	mRNA	7,800	8.153	-
MGF 110-3L-MGF 110-2L	Bicistronic	7,800	8,680	-
MGF 110-2L-L2	5' UTR Isoform	7,800	8.458	-		#
MGF 110-2L-L	5' UTR Isoform	7,800	8.337	-		#
MGF 110-3L-AT-L2	3' UTR Isoform	8.161	8,680	-		▪
MGF 110-3L.3-AT-L	5' truncated - 3'UTR Isoform	8.183	8.458	-		▪
MGF 110-3L-AT-L	3' UTR Isoform	8.183	8,680	-		▪
MGF 110-3L.3	5' truncated	8,210	8.458	-
MGF 110-3L	mRNA	8,210	8,680	-
MGF 110-4L-MGF 110-3L	Complex	8,210	9.368	-
MGF 110-3L-AT-S	3' UTR Isoform	8.225	8,680	-		▪
nc-MGF 110-3L	ncRNA	8.455	8,680	-
nc-MGF 110-3L-AT-S	ncRNA	8.526	8,680	-
MGF 110-4L.3-AT-L	5' truncated - 3'UTR Isoform	8.785	9.146	-		▪
MGF 110-4L-AT-L	3' UTR Isoform	8.785	9.368	-		▪
MGF 110-4L-L2	5' UTR Isoform	8.785	9.961	-		#
MGF 110-5L-6L-MGF 110-4L	Bicistronic	8.785	10.162	-
MGF 110-4L.3	5' truncated	8.902	9.146	-
MGF 110-4L	mRNA	8.902	9.368	-
MGF 110-4L-L	5' UTR Isoform	8.902	9.458	-		#
MGF 110-4L-L2-AT-S	5' & 3' UTR Isoform	8.902	9.961	-		# ▪
MGF 110-5L-6L-MGF 110-4L-AT-S	Bicistronic - 3' UTR Isoform	8.902	10.162	-		▪
MGF 110-7L-MGF 110-5L-6L-MGF 110-4L	Tricistronic	8.902	10.814	-
MGF 110-5L-6L-AT-L	3' UTR Isoform	9.146	10.162	-		▪
nc-MGF 110-4L	ncRNA	9.146	9.368	-
MGF 110-5L-6L.2-AT-L2	5' truncated - 3'UTR Isoform	9.468	9.961	-		▪
MGF 110-5L-6L	mRNA	9.468	10.162	-
MGF 110-7L-MGF 110-5L-6L	Bicistronic	9.468	10.814	-
MGF 110-5L-6L.1	5' truncated	9.468	10.064	-
285L-MGF 110-7L-MGF 110-5L-6L	Tricistronic	9.468	11.372	-	*
MGF 110-5L-6L.6	5' truncated	9.468	9.585	-
MGF 110-5L-6L-L2	5' UTR Isoform	9.468	10.684	-		#
nc-MGF 110-5L-6L	ncRNA	9.705	9.961	-
MGF 110-7L-AT-L2	3' UTR Isoform	9.705	10.814	-		▪
nc-MGF 110-5L-6L-L	ncRNA	9.705	10.162	-
MGF 110-7L-AT-L	3' UTR Isoform	10,220	10.814	-		▪
MGF 110-7L.1-AT-L	5' truncated - 3'UTR Isoform	10,220	10.563	-		▪
MGF 110-7L	mRNA	10,270	10.814	-
285L-MGF 110-7L	Bicistronic	10,270	11.372	-	*
MGF 110-7L.1	5' truncated	10,270	10.563	-
nc-MGF 110-7L-AT-L	ncRNA	10.481	10.814	-
nc-MGF 110-7L	ncRNA	10.619	10.814	-
ASFV G ACD 00160-285L-AT-L2	3' UTR Isoform	10.699	11.372	-	*	▪
ASFV G ACD 00160-285L-AT-L	3' UTR Isoform	10.899	11.372	-	*	▪
ASFV G ACD 00160-285L	mRNA	10.991	11.372	-	*
MGF 110-8L-ASFV G ACD 00160-285L	Tricistronic	10.991	11.854	-	*
ASFV G ACD 00160-285L-AT-S2	3' UTR Isoform	11.034	11.372	-	*	▪
MGF 110-8L	mRNA	11.429	11.854	-	*
MGF 100-1R	mRNA	12000	12.516	+	*
MGF 110-9L	mRNA	12.573	13.553	-	*
MGF 110-10-L/MGF110-14L	mRNA	13.718	14,590	-	*
MGF 110-12L-ASFV G ACD 00240	Complex	14.412	15.385	-	*
MGF 110-13lB	mRNA	15,150	16.049	-	*
ASFV G ACD 00290-ASFV G ACD 00350	Bicistronic	17,530	17.896	+
ASFV G ACD 00290-ASFV G ACD 00350-AT-L	Bicistronic - 3' UTR Isoform	17,530	17.963	+		▪
ASFV G ACD 00290-ASFV G ACD 00350-ASFV G ACD 00300	Complex	17,530	18.383	+
ASFV G ACD 00290	mRNA	17,530	17.868	+
ASFV G ACD 00350	mRNA	17.782	17.896	+
ASFV G ACD 00350-ASFV G ACD 00300	Complex	17.782	18.383	+
ASFV G ACD 00350-AT-L	3' UTR Isoform	19,930	20.272	+		▪
QGV56997.1-ASFV G ACD 00320	Bicistronic	19.383	19.699	+
QGV56997.1-ASFV G ACD 00320-ASFV G ACD 00330	Tricistronic	19.383	20,130	+
ASFV G ACD 00320	mRNA	19.482	19.699	+
ASFV G ACD 00320-ASFV G ACD 00330	Bicistronic	19.482	20,130	+
ASFV G ACD 00330	mRNA	19.712	20,130	+
ASFV G ACD 00330-X69R	Bicistronic	19.712	20.421	+
ASFV G ACD 00330-AT-L	3' UTR Isoform	19.712	20.272	+		▪
ASFV G ACD 00350	mRNA	17.782	17.896	+
ASFV G ACD 00350-X69R	Bicistronic	19,930	20.421	+
ASFV G ACD 00350-AT-L	3' UTR Isoform	17,782	17,963	+		▪
X69R	mRNA	20.179	20.421	+
MGF 300-1L	mRNA	20,460	21.534	-
ASFV_G_ACD_00290	mRNA	21.682	21.921	+
ASFV_G_ACD_00290-MGF 300.5-2R	Bicistronic	21.682	22,200	+
MGF 300.5-2R	Novel gene	21.935	22,200	+
MGF 300.5-2R-MGF 300-2R	Bicistronic	21.935	22.888	+
MGF 300-2R-L	5' UTR Isoform	22.218	22.888	+		#
MGF 300-2R	mRNA	22.243	22.888	+
nc-MGF 300-4L	ncRNA	23.203	23.976	-
MGF 360-8L	mRNA	23.988	24,970	-
nc-MGF 360-9L	ncRNA	25.832	26.183	-
MGF 360-10L-AT-L	3' UTR Isoform	25.832	27.409	-	*	▪
MGF 360-12L-AT-L	3' UTR Isoform	29.885	31.407	-	*	▪
MGF 360-12L	mRNA	30.242	31.407	-	*
MGF 505-3R	mRNA	35.715	36.752	+
MGF 505-4R.13	5' truncated	37.956	38.295	+
MGF 505-6R	mRNA	40.003	41.696	+
MGF 505-7R	mRNA	41,710	43.584	+
MGF 505-9R	mRNA	43.597	45.515	+
MGF 505-10R	mRNA	45.529	47.275	+
ASFV G ACD 00600-A224L-AT-L	Bicistronic - 3' UTR Isoform	46.868	48,240	-		▪
A224L.5	5' truncated	47.236	47.621	-
ASFV G ACD 00600-A224L	Bicistronic	47.236	48,240	-
A224L	mRNA	47.236	47.978	-
A224L-L	5' UTR Isoform	47.236	48.113	-		#
ASFV G ACD 00600-AT-L3	3' UTR Isoform	47.446	48,240	-		▪
ASFV G ACD 00600-AT-L2	3' UTR Isoform	47.525	48,240	-		▪
ASFV G ACD 00600-AT-L	3' UTR Isoform	47.748	48,240	-		▪
ASFV G ACD 00600	mRNA	47.989	48,240	-
ASFV G ACD 00600-S	5' UTR Isoform	47.989	48.183	-		#
A104R-A240L-A118R	Complex	48.308	49.985	+
A240L	mRNA	48.427	49.344	-
nc-A151R	ncRNA	49.646	49.784	+
A151R	mRNA	49.646	50.248	+
A151R-AT-L	3' UTR Isoform	49.646	50.353	+		▪
A151R-MGF 360-15R	Bicistronic	49.646	51.269	+
A151R-AT-S2	3' UTR Isoform	49.646	50.173	+		▪
A151R-AT-S	3' UTR Isoform	49.646	50.223	+		▪
A151R-MGF 360-15R-AT-L	Bicistronic - 3' UTR Isoform	49.646	51.387	+		▪
A151R.3	5' truncated	49.961	50.173	+
MGF 360-15R	mRNA	50.361	51.269	+
MGF 360-15R-AT-L	3' UTR Isoform	50.361	51.387	+		▪
A238L	mRNA	51.279	52.157	-
A179L	mRNA	54.291	55.307	-
A137R	mRNA	55.512	56.146	+
A137R.4	5' truncated	55.895	56.146	+
F334L.2	5' truncated	56.946	57.937	-
K205R-AT-S	3' UTR Isoform	64.142	64.792	+		▪
K205R-AT-S2	3' UTR Isoform	64.142	64.818	+		▪
K205R	mRNA	64.142	64.851	+
K205R-K78R-K196R-K145R	Tetracistronic	64.142	66.167	+
K205R-S-AT-S2	3' UTR Isoform	64.158	64.818	+		▪
K205R-S	5' UTR Isoform	64.158	64.851	+		#
K205R-K78R	Bicistronic	64.158	65,080	+
K205R-S-AT-S3	3' UTR Isoform	64.158	64.792	+		▪
K78R-K196R-K145R	Tricistronic	64.869	66.167	+
K145R	mRNA	65,710	66.167	+
EP152R-EP153R	Bicistronic	73.293	74.365	+
EP152R-EP153R-AT-L	Bicistronic - 3' UTR Isoform	73.293	74.953	+		▪
nc-EP152R-EP153R	ncRNA	73.637	74.032	+
EP153R	mRNA	73.637	74.365	+
EP153R-AT-L	3' UTR Isoform	73.637	74.953	+		▪
EP153R-EP402R	Bicistronic	73.637	75.785	+
EP402R.2	5' truncated	74.801	75.785	+
M448R-C129R	Bicistronic	80.455	82.407	+
C129R	mRNA	81.891	82.407	+
pB602L-L	5' UTR Isoform	82.597	82.912	-		#
pB602L	mRNA	82.597	82.837	-
C122R-AT-L2	3' UTR Isoform	85.124	86.136	+		▪
C122R-AT-L	3' UTR Isoform	85.124	85.972	+		▪
C122R	3' UTR Isoform	85.124	85.801	+		▪
nc-c275L	ncRNA	86.209	86.487	-
C147L	mRNA	89.103	89.873	-
C147L-S	5' UTR Isoform	89.103	89.631	-		#
CP204L.2	5' truncated	125.685	126.344	-
nc-CP204L	ncRNA	126.247	126.344	-
CP80R-CP312R	Bicistronic	127.979	129.347	+
CP312R	mRNA	128.262	129.347	+
CP312R.6	5' truncated	128.878	129.347	+
NP419L	mRNA	134.445	135.755	-
nc-NP419L	ncRNA	135,550	135.755	-
D205R-AT-L	3' UTR Isoform	138.438	139.334	+		▪
D205R-AT-L2	3' UTR Isoform	138.438	139.406	+		▪
D339L-DP79L	Bicistronic	139.812	141.202	-
D345L-S	5' UTR Isoform	145.669	147.056	-		#
D345L	mRNA	145.669	147.156	-
nc-H359L	ncRNA	151.958	152.195	-
H359L	mRNA	151.958	153.219	-
nc-E184L	ncRNA	162,670	163.182	-
E165R	mRNA	167,460	167.969	+
E120R	mRNA	168.764	169.342	+
EP296R-E111R-L	Bicistronic - 5' UTR Isoform	168.803	170.408	+		#
EP296R-L	5' UTR Isoform	168.803	170.337	+		#
EP296R-E111R	Bicistronic	169.163	170.408	+
EP296R	mRNA	169.163	170.337	+
I73R	mRNA	173.039	173.457	+
I73R-AT-L2	3' UTR Isoform	173.039	173.639	+		▪
I73R-AT-L3	3' UTR Isoform	173.039	174.291	+		▪
I73R-AT-L4	3' UTR Isoform	173.039	174.057	+		▪
I73R-AT-S	3' UTR Isoform	173.039	173.396	+		▪
I73-AT-L	3' UTR Isoform	173.039	173.548	+		▪
I215L	mRNA	174.568	175.497	-
I215L-AT	3' UTR Isoform	174.785	175.497	-		▪
DP238L	mRNA	176.637	177.478	-
nc-DP238L	ncRNA	176.989	177.547	-
MGF 360-16R	mRNA	177.591	178.698	+
MGF 505-11L	mRNA	178.729	180.373	-
MGF 100-1L	mRNA	180.386	181.084	-
MGF 100-3L-MGF 100-1L	Bicistronic	180.386	181.585	-
MGF 100-1L.2	5' truncated	180.386	180.891	-
I7L-MGF 100-3L-MGF 100-1L	Tricistronic	180.386	181.993	-	*
nc-MGF 100-1L	ncRNA	180.386	180.613	-
MGF 100-1L-AT	3' UTR Isoform	180.424	181.084	-		▪
nc-MGF 100-3L-MGF 100-1L-AT-L2	ncRNA	180.671	181.084	-
MGF 100-3L	mRNA	180.671	181.585	-
nc-MGF 100-3L-MGF 100-1L-AT-L3	ncRNA	180.743	181.084	-
nc-MGF 100-3L	ncRNA	181.362	181.585	-
nc-MGF 100-3L-AT-S	ncRNA	181.408	181.585	-
I7L	mRNA	181.655	181.993	-	*
I8L-I7L	Bicistronic	181.655	182.657	-	*
I7L-L	5' UTR Isoform	181.655	182.425	-	*	#
I8L.2	5' truncated	182,120	182.425	-	*
I8L	mRNA	182,120	182.657	-	*
I9R	3' UTR Isoform	182.703	183,010	+	*	▪
I9R-AT-L2	3' UTR Isoform	182.703	183.494	+	*	▪
I9R-AT-L	3' UTR Isoform	182.703	183.392	+	*	▪
MGF 360-18R	mRNA	184.329	185.057	+
MGF 360-18R-DP71L-DP96R	Complex	184.329	185.647	+
MGF 360-18R-DP71L-DP96R-ASFV G ACD.5 01940	Complex	184.329	185.895	+
MGF 360-18R-DP71L-DP96R-AT-L	Complex - 3' UTR Isoform	184.329	185.733	+		▪
DP96R	mRNA	185.335	185.647	+
DP96R-AT-L	3' UTR Isoform	185.335	185.733	+		▪
DP96R-ASFV G ACD.5 01940	Complex	185.335	185.895	+
ASFV G ACD.5 01940-AT-L	3' UTR Isoform	185.635	185.856	-		▪
ASFV G ACD 01940-ASFV G ACD.5 01940	Bicistronic	185.635	186.102	-
ASFV G ACD.5 01940	Novel gene	185.686	185.856	-
ASFV G ACD 01940-ASFV G ACD.5 01940-AT-L	Bicistronic - 3' UTR Isoform	185.686	186.102	-		▪
ASFV G ACD 01940	mRNA	185.868	186.102	-
ASFV G CD 01940-AT-S	3' UTR Isoform	185.918	186.102	-		▪
MGF 360-19Ra-MGF 360-19Rb	Bicistronic	186.225	187.363	+
pNG6	Novel gene	187.526	187.847	+

## Sheet: Table S1. B
B. Non-LoRTIA transcripts
Name	RNA type	TSS (+) / TES (-)	TSS (-) / TES (+)	Strand	Deleted in BA71V	Annotation Type
raRNA2	ncRNA	1	336	-		Manual
raRNA3	ncRNA	1	268	-		Manual
raRNA4	ncRNA	1	172	-		Manual
raRNA1	ncRNA	1	598	-	*	Manual
raRNA5	ncRNA	66	360	+		Manual
raRNA6	ncRNA	245	423	+		Manual
DP60R	mRNA	296	598	-	*	Manual
hypothetical protein ASFV_Kyiv_2016_131_00002	Novel gene	1.112	1,870	+		Manual
KP93L.2	5' truncated	1.368	1.742	-		Manual (undetermined TSS)
MGF 360-1La-MGF 360-1Lb	Bicistronic	1.752	2.914	-		Manual
MGF 360-1Lb	mRNA	2.298	2.899	-		Manual-dRNA (undetermined TSS)
L83L-KP177R	Complex	4.203	5.129	-		Manual
L60L	mRNA	5.195	5.389	-		Manual
AS-MGF 110-8L	ncRNA	11,280	11.913	+		Manual-dRNA (undetermined TSS)
MGF 110-8L-MGF 100-1R-ASFV G ACD 00190	Complex	11.282	13.246	+		Manual-dRNA (undetermined TSS)
MGF 360-6L	mRNA	18.012	19.316	-	*	Manual-dRNA (undetermined TSS)
ASFV G ACD 00290-MGF 300.5-2R-MGF 300-2R	Tricistronic	21.697	22,890	+		Manual-dRNA (undetermined TSS)
MGF 300-4L	mRNA	22.732	23.976	-		Manual
MGF 360-11L-MGF 360-10L-MGF 360-9L	Tricistronic	24.983	28.482	-	*	Manual-dRNA (undetermined TSS)
MGF 360-9L	mRNA	24.983	26.183	-		Manual
MGF 360-10L-MGF 360-9L	Bicistronic	24.983	27.409	-		Manual
AS-MGF 360-9L	ncRNA	25.423	25.937	+		Manual-dRNA (undetermined TSS)
MGF 360-10L	mRNA	26.211	27.409	-	*	Manual
IG1-MGF 360-9L-MGF 360-10L	Novel gene	26.231	26.349	+		Manual
MGF 505-1R	mRNA	28.674	30.305	+	*	Manual
AS-MGF 505-1R-MGF 360-12L	ncRNA	29.777	30.347	-		Manual-dRNA (undetermined TSS)
MGF 360-13L	mRNA	31,420	32.601	-	*	Manual-dRNA (undetermined TSS)
MGF 360-14L	mRNA	32.643	33,960	-	*	Manual
MGF 505-3R-MGF 505-4R	Bicistronic	35,730	38.296	+	*	Manual-dRNA (undetermined TSS)
MGF 505-4R	mRNA	36.762	38.295	+		Manual
MGF 505-5R	mRNA	38.309	39.989	+		Manual
IG2-MGF 505-5R-MGF 505-6R	Novel gene	39,830	39.959	-		Manual
AS-MGF 505-7R	ncRNA	42.754	43,390	-		Manual-dRNA (undetermined TSS)
IG3-MGF 505-9R-MGF 505-10R	ncRNA	45.392	45.516	+		Manual
ASFV G ACD 00600-A224L-AT-L2	Bicistronic - 3' UTR Isoform	45,900	48,230	-		Manual-dRNA (undetermined TSS)
A240L-A104R	Complex	48.012	49.331	-		Manual-dRNA (undetermined TSS)
A151R-MGF 360-15R-L	Bicistronic - 5' UTR Isoform	49.395	51.279	+		Manual-dRNA (undetermined TSS)
IG4-A151R-MGF 360-15R	Novel gene	50.126	50,250	+		Manual
A238L-AT-L	3' UTR Isoform	50.801	52.146	-		Manual-dRNA (undetermined TSS)
F317L	mRNA	55.681	56.928	-		Manual
F778R	mRNA	57.959	60.416	+		Manual
F1055L	mRNA	60.671	63.959	-		Manual-dRNA (undetermined TSS)
K145R-K421R	Bicistronic	65.327	67.962	+		Manual
AS-K421R-EP1242L	ncRNA	67.455	69.688	+		Manual-dRNA (undetermined TSS)
EP424R	mRNA	71.587	73.263	+		Manual
C84L	mRNA	82.331	82.574	-		Manual
C122R-C257L	Complex	85.124	86.738	+		Manual
C122R-C257L-C475L-C315R	Complex	85.124	89.338	+		Manual
C122R-C257L-AT-L	Complex - 3' UTR Isoform	85.144	87.363	+		Manual-dRNA (undetermined TSS)
C257L .2	5' truncated	85.735	86.488	-		Manual (undetermined TSS)
ASFV G ACD 01020	mRNA	92.875	93.536	-		Manual
B962L	mRNA	93.026	93.523	-		Manual-dRNA (undetermined TSS)
B646L	mRNA	104,500	106.514	-		Manual
B125R-B117L	Complex	106,380	107,270	+		Manual-dRNA (undetermined TSS)
B263R-B66L	Complex	109.076	110.269	+		Manual
AS-G1340L	ncRNA	113.194	113.747	+		Manual-dRNA (undetermined TSS)
G1211R	mRNA	114.169	117.926	+		Manual-dRNA (undetermined TSS)
CP2475L.35	5' truncated	118,070	120.556	-		Manual (undetermined TSS)
AS-CP2475L	ncRNA	123.987	124.158	+		Manual
CP530R-CP80R	Bicistronic	126.388	129.348	+		Manual
O61R	mRNA	129.781	130,740	+		Manual
NP1450L	mRNA	129.911	134.416	-		Manual
NP868R	mRNA	136.326	138.899	+		Manual-dRNA (undetermined TSS)
D205R-D129L-L	Complex 5' UTR Isoform	137.005	140.038	+		Manual-dRNA (undetermined TSS)
D205R-D129L	Complex	138.451	140.032	+		Manual-dRNA (undetermined TSS)
D129L	mRNA	138.758	139.801	-		Manual
DP79L	mRNA	139.814	140.256	-		Manual
D205R	mRNA	145.348	146.601	+		Manual
P1192R	mRNA	148.517	152.386	+		Manual
H171R-H124R-H339R-H108R	Tetracistronic	153.246	155.658	+		Manual-dRNA (undetermined TSS)
H339R	mRNA	154.759	155,240	+		Manual-dRNA (undetermined TSS)
H108R-H233R	Bicistronic	154.764	156.604	+		Manual-dRNA (undetermined TSS)
H108R	mRNA	154.958	155.658	+		Manual
E146L	mRNA	165.876	166,590	-		Manual-dRNA (undetermined TSS)
I267L-E66L-E111R	Complex	169.555	171.535	-		Manual-dRNA (undetermined TSS)
I267L-E66L	Bicistronic	170.453	171.549	-		Manual
IG6-I73R-I329L	ncRNA	173.322	173.454	+		Manual
IG7-I329L-I215L	ncRNA	174.515	174.615	+		Manual
I177L-I215L	Bicistronic	174,820	176.031	-		Manual
I196L-I177L	Bicistronic	175.414	176,620	-		Manual
I9R-I10L-L11L	Complex	182.703	184.322	+	*	Manual
I10L	mRNA	182.974	183.626	-	*	Manual
L11L.2	5' truncated	183,720	184.069	-		Manual (undetermined TSS)
DP71L-MGF 360-18R	Complex	184.247	185.256	-		Manual-dRNA (undetermined TSS)
DP71L	mRNA	185.001	185.258	-		Manual-dRNA (undetermined TSS)
MGF 360-19Rb	mRNA	187.114	187.362	+		Manual- Undetermined TSS
MGF 360-21R	mRNA	188.001	189.066	+		Manual-dRNA (undetermined TSS)
DP60R	mRNA	189,994	190.296	+	*	Manual
raRNA1	ncRNA	189,994	190.601	+	*	Manual
raRNA5	ncRNA	190,169	190.347	-		Manual
raRNA6	ncRNA	190,232	190.526	-		Manual
raRNA4	ncRNA	190,256	190.601	+		Manual
raRNA3	ncRNA	190,324	190.601	+		Manual
raRNA2	ncRNA	190,420	190.601	+		Manual
MGF 360-1La-KP93L	Bicistronic	1,367	2.625	-		Manual
