# Supplementary material for: Combined Short and Long-Read Sequencing Reveals a Complex Transcriptomic Architecture of African Swine Fever Virus
Source: Viruses. 2021 Mar 30;13(4):579. doi: 10.3390/v13040579 (PMC8103240; doi:10.3390/v13040579)
Supplement: Supplementary file 1 [file viruses-13-00579-s001.zip › viruses-13-00579-s001/Table S2.xlsx]

## Sheet: Table S2. A
Table S2.
A: List of upstream (u)ORF containing mRNAs. This sheet contain information about the exact location of uORFs.
Transcript	ATG (+) / Stop (-)	ATG (-) / Stop (+)	Strand	Distance of STOP from the AUG of the main ORF	Location of uORF
MGF 110-1L	7.722	7,770	-	73	In 5' UTR of canonical ORF
MGF 110-4L-L (UTR-1)	9.333	9.405	-	30	In 5' UTR of canonical ORF
MGF 110-4L-L (UTR-2)	9.436	9,457	-	133	In 5' UTR of canonical ORF
MGF 110-12L-ASFV G ACD 00240	15,116	15,185	-	-5	Partial overlap with canonical ORF
ASFV G ACD 00320	19.486	19,500	+	40	In 5' UTR of canonical ORF
ASFV G ACD 00320-ASFV G ACD 00330	19.759	19,804	+	51	In 5' UTR of canonical ORF
MGF 300-2R-L&MGF 300-2R	22.269	22,359	+	-29	Partial overlap with canonical ORF
MGF 300-2R-L	22.222	22,258	+	72	In 5' UTR of canonical ORF
MGF 300-4L	23,900	23,921	-	5	In 5' UTR of canonical ORF
MGF 360-14L	33.889	33,898	-	7	In 5' UTR of canonical ORF
A151R-MGF 360-15R-L (UTR-1)	49.501	49,522	+	124	In 5' UTR of canonical ORF
A151R-MGF 360-15R-L (UTR-2)	49.571	49,589	+	57	In 5' UTR of canonical ORF
A151R-MGF 360-15R-L (UTR-3)	49.581	49,632	+	14	In 5' UTR of canonical ORF
A151R-MGF 360-15R-L (UTR-4)	49.428	49,440	+	206	In 5' UTR of canonical ORF
EP152R-EP153R (UTR-1)	73.301	73,331	+	10	In 5' UTR of canonical ORF
EP153R	73.726	73,765	+	37	In 5' UTR of canonical ORF
C147L	89.679	89,697	-	52	In 5' UTR of canonical ORF
B125R-B117L (UTR-1)	106.415	106,550	+	2	In 5' UTR of canonical ORF
B125R-B117L (UTR-2)	106.506	106,527	+	25	In 5' UTR of canonical ORF
D345L (UTR-1)	147.053	147,134	-	-1	Partial overlap with canonical ORF
D345L (UTR-2)	147.115	147,130	-	61	In 5' UTR of canonical ORF
H108R	154,990	155,122	+	106	In 5' UTR of canonical ORF
I267L-E66L	171.509	171,548	-	69	In 5' UTR of canonical ORF
MGF 100-1L (UTR-1)	181.019	181,049	-	109	In 5' UTR of canonical ORF
MGF 100-1L (UTR-2)	181.033	181,054	-	123	In 5' UTR of canonical ORF
I8L (UTR-1)	182.546	182,570	-	31	In 5' UTR of canonical ORF
I8L (UTR-2)	182.594	182,609	-	79	In 5' UTR of canonical ORF
MGF 505-3R	35.722	35,845	+	-91	Partial overlap with canonical ORF
A224L	47,940	47,961	-	-16	Partial overlap with canonical ORF
pB602L	82.781	82,790	-	-1	Partial overlap with canonical ORF

## Sheet: Table S2. B
B: Overlapping transcript list. This table shows the lengths and types of overlaps between the overlapping RNAs.
Overlapping transcripts
Transcript 1	Transcript 2	Overlap size	Overlap type		Type	Parallel	Convergent	Divergent	All
ASFV G ACD 00290-ASFV G ACD 00350-ASFV G ACD 00300	ASFV G ACD 00290-ASFV G ACD 00350--AT-L	433	parallel		All:	540	60	19	619
ASFV G ACD 00290-ASFV G ACD 00350-ASFV G ACD 00300	ASFV G ACD 00290-ASFV G ACD 00350	366	parallel		Average length:	361.4	296.5	271.3
ASFV G ACD 00290-ASFV G ACD 00350-ASFV G ACD 00300	ASFV G ACD 00290	338	parallel
ASFV G ACD 00290-ASFV G ACD 00350-ASFV G ACD 00300	ASFV G ACD 00350-ASFV G ACD 00300	601	parallel
ASFV G ACD 00290-ASFV G ACD 00350--AT-L	ASFV G ACD 00290-ASFV G ACD 00350	366	parallel
ASFV G ACD 00290-ASFV G ACD 00350--AT-L	ASFV G ACD 00290	338	parallel
ASFV G ACD 00290-ASFV G ACD 00350--AT-L	ASFV G ACD 00350-ASFV G ACD 00300	181	parallel
ASFV G ACD 00290-ASFV G ACD 00350--AT-L	ASFV G ACD 00350-AT-L2	181	parallel
ASFV G ACD 00290-ASFV G ACD 00350	ASFV G ACD 00290	338	parallel
ASFV G ACD 00290-ASFV G ACD 00350	ASFV G ACD 00350-ASFV G ACD 00300	114	parallel
ASFV G ACD 00290-ASFV G ACD 00350	ASFV G ACD 00350-AT-L2	114	parallel
ASFV G ACD 00290-ASFV G ACD 00350	ASFV G ACD 00350	114	parallel
ASFV G ACD 00290	ASFV G ACD 00350-ASFV G ACD 00300	86	parallel
ASFV G ACD 00290	ASFV G ACD 00350-AT-L2	86	parallel
ASFV G ACD 00290	ASFV G ACD 00350	86	parallel
ASFV G ACD 00350-ASFV G ACD 00300	ASFV G ACD 00350-AT-L2	181	parallel
ASFV G ACD 00350-ASFV G ACD 00300	ASFV G ACD 00350	114	parallel
ASFV G ACD 00350-AT-L2	ASFV G ACD 00350	114	parallel
QGV56997.1-ASFV G ACD 00320-ASFV G ACD 00330	QGV56997.1-ASFV G ACD 00320	316	parallel
QGV56997.1-ASFV G ACD 00320-ASFV G ACD 00330	ASFV G ACD 00330-X69R	418	parallel
QGV56997.1-ASFV G ACD 00320-ASFV G ACD 00330	ASFV G ACD 00320-ASFV G ACD 00330	648	parallel
QGV56997.1-ASFV G ACD 00320-ASFV G ACD 00330	ASFV G ACD 00330-AT-L	418	parallel
QGV56997.1-ASFV G ACD 00320-ASFV G ACD 00330	ASFV G ACD 00330	418	parallel
QGV56997.1-ASFV G ACD 00320-ASFV G ACD 00330	ASFV G ACD 00350-X69R	200	parallel
QGV56997.1-ASFV G ACD 00320-ASFV G ACD 00330	ASFV G ACD 00350-AT-L	200	parallel
QGV56997.1-ASFV G ACD 00320-ASFV G ACD 00330	ASFV G ACD 00350	200	parallel
QGV56997.1-ASFV G ACD 00320	ASFV G ACD 00330-X69R	13	parallel
QGV56997.1-ASFV G ACD 00320	ASFV G ACD 00320-ASFV G ACD 00330	217	parallel
QGV56997.1-ASFV G ACD 00320	ASFV G ACD 00330-AT-L	13	parallel
QGV56997.1-ASFV G ACD 00320	ASFV G ACD 00330	13	parallel
QGV56997.1-ASFV G ACD 00320	ASFV G ACD 00350-X69R	231	parallel
QGV56997.1-ASFV G ACD 00320	ASFV G ACD 00350-AT-L	231	parallel
QGV56997.1-ASFV G ACD 00320	ASFV G ACD 00350	231	parallel
ASFV G ACD 00320-ASFV G ACD 00330	ASFV G ACD 00330-X69R	418	parallel
ASFV G ACD 00320-ASFV G ACD 00330	ASFV G ACD 00330-AT-L	418	parallel
ASFV G ACD 00320-ASFV G ACD 00330	ASFV G ACD 00320	217	parallel
ASFV G ACD 00320-ASFV G ACD 00330	ASFV G ACD 00330	418	parallel
ASFV G ACD 00320-ASFV G ACD 00330	ASFV G ACD 00350-X69R	200	parallel
ASFV G ACD 00320-ASFV G ACD 00330	ASFV G ACD 00350-AT-L	200	parallel
ASFV G ACD 00320-ASFV G ACD 00330	ASFV G ACD 00350	200	parallel
ASFV G ACD 00330-X69R	X69R	242	parallel
ASFV G ACD 00330-X69R	ASFV G ACD 00330-AT-L	560	parallel
ASFV G ACD 00330-X69R	ASFV G ACD 00330	418	parallel
ASFV G ACD 00330-X69R	ASFV G ACD 00350-X69R	491	parallel
ASFV G ACD 00330-AT-L	ASFV G ACD 00330	418	parallel
ASFV G ACD 00330-AT-L	ASFV G ACD 00350-X69R	342	parallel
ASFV G ACD 00330-AT-L	ASFV G ACD 00350-AT-L	342	parallel
ASFV G ACD 00330	ASFV G ACD 00350-X69R	200	parallel
ASFV G ACD 00330	ASFV G ACD 00350-AT-L	200	parallel
ASFV G ACD 00330	ASFV G ACD 00350	200	parallel
ASFV G ACD 00350-X69R	ASFV G ACD 00350-AT-L	342	parallel
ASFV G ACD 00350-X69R	ASFV G ACD 00350	200	parallel
ASFV G ACD 00350-X69R	X69R	242	parallel
ASFV G ACD 00350-AT-L	ASFV G ACD 00350	200	parallel
ASFV G ACD 00350-AT-L	X69R	93	parallel
ASFV_G_ACD_00290-MGF 300.5-2R	ASFV_G_ACD_00290	239	parallel
ASFV_G_ACD_00290-MGF 300.5-2R	ASFV G ACD 00290-MGF 300.5-2R-MGF 300-2R	503	parallel
ASFV_G_ACD_00290-MGF 300.5-2R	MGF 300.5-2R	265	parallel
ASFV_G_ACD_00290	ASFV G ACD 00290-MGF 300.5-2R-MGF 300-2R	224	parallel
MGF 300-2R-L	MGF 300.5-2R-MGF 300-2R	670	parallel
MGF 300-2R-L	ASFV G ACD 00290-MGF 300.5-2R-MGF 300-2R	670	parallel
MGF 300-2R-L	MGF 300-2R	645	parallel
MGF 300.5-2R-MGF 300-2R	ASFV G ACD 00290-MGF 300.5-2R-MGF 300-2R	953	parallel
MGF 300.5-2R-MGF 300-2R	MGF 300-2R	645	parallel
MGF 300.5-2R-MGF 300-2R	MGF 300.5-2R	265	parallel
ASFV G ACD 00290-MGF 300.5-2R-MGF 300-2R	MGF 300-2R	645	parallel
MGF 505-3R	MGF 505-3R-MGF 505-4R	1022	parallel
MGF 505-4R	MGF 505-3R-MGF 505-4R	1533	parallel
MGF 505-4R	MGF 505-4R.13	339	parallel
MGF 505-3R-MGF 505-4R	MGF 505-4R.13	339	parallel
A104R-A240L-A118R	A151R-MGF 360-15R-L	590	parallel
A104R-A240L-A118R	A151R-MGF 360-15R-AT-L	339	parallel
A104R-A240L-A118R	A151R-MGF 360-15R	339	parallel
A104R-A240L-A118R	A151R-AT-L	339	parallel
A104R-A240L-A118R	A151R	339	parallel
A104R-A240L-A118R	A151R-AT-S	339	parallel
A104R-A240L-A118R	A151R-AT-S2	339	parallel
IG4-A151R-MGF 360-15R	A151R	122	parallel
IG4-A151R-MGF 360-15R	A151R-AT-S	97	parallel
IG4-A151R-MGF 360-15R	A151R-AT-S2	47	parallel
IG4-A151R-MGF 360-15R	A151R.3	47	parallel
MGF 360-15R-AT-L	A151R-MGF 360-15R-L	918	parallel
MGF 360-15R-AT-L	A151R-MGF 360-15R-AT-L	1.026	parallel
A151R-MGF 360-15R-AT-L	A151R-MGF 360-15R	1.623	parallel
A151R-MGF 360-15R-AT-L	A151R-AT-L	707	parallel
A151R-MGF 360-15R-AT-L	A151R	602	parallel
A151R-MGF 360-15R-AT-L	A151R-AT-S	577	parallel
A151R-MGF 360-15R-AT-L	A151R-AT-S2	527	parallel
A151R-MGF 360-15R-AT-L	nc-A151R	138	parallel
A151R-MGF 360-15R	MGF 360-15R	908	parallel
A151R-MGF 360-15R	A151R-AT-L	707	parallel
A151R-MGF 360-15R	A151R	602	parallel
A151R-MGF 360-15R	A151R-AT-S	577	parallel
A151R-MGF 360-15R	A151R-AT-S2	527	parallel
A151R-MGF 360-15R	nc-A151R	138	parallel
A151R-AT-L	A151R	602	parallel
A151R-AT-L	A151R-AT-S	577	parallel
A151R-AT-L	A151R-AT-S2	527	parallel
A151R-AT-L	nc-A151R	138	parallel
A151R	A151R-AT-S	577	parallel
A151R	A151R-AT-S2	527	parallel
A151R	nc-A151R	138	parallel
A151R-AT-S	A151R-AT-S2	527	parallel
A151R-AT-S	nc-A151R	138	parallel
A151R-AT-S2	nc-A151R	138	parallel
A151R-AT-S2	A151R.3	212	parallel
A137R	A137R.4	251	parallel
K205R-K78R-K196R-K145R	K205R	709	parallel
K205R-K78R-K196R-K145R	K205R-AT-S2	676	parallel
K205R-K78R-K196R-K145R	K205R-AT-S	650	parallel
K205R-K78R-K196R-K145R	K78R-K196R-K145R	1.298	parallel
K205R-K78R-K196R-K145R	K145R-K421R	840	parallel
K205R-K78R-K196R-K145R	K145R	457	parallel
K205R	K205R-AT-S2	676	parallel
K205R	K205R-AT-S	650	parallel
K205R-AT-S2	K205R-AT-S	650	parallel
K205R-K78R	K205R-S	693	parallel
K205R-K78R	K205R-S-AT-S2	660	parallel
K205R-K78R	K205R-S-AT-S3	634	parallel
K205R-S	K205R-S-AT-S2	660	parallel
K205R-S	K205R-S-AT-S3	634	parallel
K205R-S-AT-S2	K205R-S-AT-S3	634	parallel
K78R-K196R-K145R	K145R-K421R	840	parallel
K78R-K196R-K145R	K145R	457	parallel
K145R-K421R	AS-K421R-EP1242L	507	parallel
EP152R-EP153R-AT-L	EP402R.2	152	parallel
EP152R-EP153R-AT-L	EP152R-EP153R	1.072	parallel
EP152R-EP153R-AT-L	EP153R-EP402R	1.316	parallel
EP152R-EP153R-AT-L	EP153R-AT-L	1.316	parallel
EP152R-EP153R	EP153R-EP402R	728	parallel
EP152R-EP153R	EP153R-AT-L	728	parallel
EP152R-EP153R	EP153R	728	parallel
EP153R-EP402R	EP153R-AT-L	1.316	parallel
EP153R-EP402R	EP153R	728	parallel
EP153R-EP402R	nc-EP152R-EP153R	395	parallel
EP153R-EP402R	EP402R.2	984	parallel
EP153R-AT-L	EP153R	728	parallel
EP153R-AT-L	nc-EP152R-EP153R	395	parallel
EP153R	nc-EP152R-EP153R	395	parallel
M448R-C129R	C129R	516	parallel
C122R-C257L-C475L-C315R	C122R-C257L	1614	parallel
C122R-C257L-C475L-C315R	C122R-AT-L2	1012	parallel
C122R-C257L-C475L-C315R	C122R-AT-L	848	parallel
C122R-C257L-C475L-C315R	C122R	677	parallel
C122R-C257L-C475L-C315R	C122R-C257L-AT-L	2.219	parallel
C122R-C257L	C122R-AT-L2	1.012	parallel
C122R-C257L	C122R-AT-L	848	parallel
C122R-C257L	C122R	677	parallel
C122R-C257L	C122R-C257L-AT-L	1594	parallel
C122R-AT-L2	C122R-AT-L	848	parallel
C122R-AT-L2	C122R	677	parallel
C122R-AT-L2	C122R-C257L-AT-L	992	parallel
C122R-AT-L	C122R	677	parallel
C122R-AT-L	C122R-C257L-AT-L	828	parallel
C122R	C122R-C257L-AT-L	657	parallel
CP530R-CP80R	CP80R-CP312R	1.368	parallel
CP530R-CP80R	CP312R	1.085	parallel
CP530R-CP80R	CP312R.6	469	parallel
CP80R-CP312R	CP312R	1.085	parallel
CP80R-CP312R	CP312R.6	469	parallel
CP312R	CP312R.6	469	parallel
NP868R	D205R-D129L-L	1.894	parallel
NP868R	D205R-AT-L2	461	parallel
NP868R	D205R-AT-L	461	parallel
NP868R	D205R-D129L	448	parallel
D205R-AT-L2	D205R-AT-L	896	parallel
D205R-AT-L2	D205R-D129L	955	parallel
D205R-AT-L	D205R-D129L	883	parallel
D205R-D129L	D205R-D129L-L	1581	parallel
H171R-H124R-H339R-H108R	H108R-H233R	894	parallel
H171R-H124R-H339R-H108R	H108R	700	parallel
E120R	EP296R-E111R-L	539	parallel
E120R	E120R-L	539	parallel
E120R	EP296R-E111R	179	parallel
E120R	EP296R	179	parallel
EP296R-E111R-L	E120R-L	1.534	parallel
EP296R-E111R-L	EP296R-E111R	1.245	parallel
E120R-L	EP296R-E111R	1.174	parallel
E120R-L	EP296R	1.174	parallel
EP296R-E111R	EP296R	1.174	parallel
I73R-AT-L5	I73R-AT-L4	1.018	parallel
I73R-AT-L5	I73R-AT-L2	600	parallel
I73R-AT-L5	I73-AT-L	509	parallel
I73R-AT-L5	I73R	418	parallel
I73R-AT-L5	I73R-AT-S	357	parallel
I73R-AT-L4	I73R-AT-L2	600	parallel
I73R-AT-L4	I73-AT-L	509	parallel
I73R-AT-L4	I73R	418	parallel
I73R-AT-L4	I73R-AT-S	357	parallel
I73R-AT-L2	I73-AT-L	509	parallel
I73R-AT-L2	I73R	418	parallel
I73R-AT-L2	I73R-AT-S	357	parallel
I73-AT-L	I73R	418	parallel
I73-AT-L	I73R-AT-S	357	parallel
I73R	I73R-AT-S	357	parallel
I73R	IG6-I73R-I329L	132	parallel
I73R-AT-S	IG6-I73R-I329L	74	parallel
I9R-I10L-L11L	I9R-AT-L2	791	parallel
I9R-I10L-L11L	I9R-AT-L	689	parallel
I9R-I10L-L11L	I9R	307	parallel
I9R-AT-L2	I9R-AT-L	689	parallel
I9R-AT-L2	I9R	307	parallel
I9R-AT-L	I9R	307	parallel
MGF 360-18R-DP71L-DP96R-ASFV G ACD.5 01940	DP96R-ASFV G ACD.5 01940	560	parallel
MGF 360-18R-DP71L-DP96R-ASFV G ACD.5 01940	MGF 360-18R-DP71L-DP96R-AT-L	1.404	parallel
MGF 360-18R-DP71L-DP96R-ASFV G ACD.5 01940	MGF 360-18R-DP71L-DP96R	1.318	parallel
MGF 360-18R-DP71L-DP96R-ASFV G ACD.5 01940	MGF 360-18R	728	parallel
MGF 360-18R-DP71L-DP96R-AT-L	DP96R-ASFV G ACD.5 01940	398	parallel
MGF 360-18R-DP71L-DP96R-AT-L	MGF 360-18R-DP71L-DP96R	1.318	parallel
MGF 360-18R-DP71L-DP96R-AT-L	MGF 360-18R	728	parallel
MGF 360-18R-DP71L-DP96R-AT-L	DP96R-AT-L	398	parallel
MGF 360-18R-DP71L-DP96R	DP96R-ASFV G ACD.5 01940	312	parallel
MGF 360-18R-DP71L-DP96R	DP96R-AT-L	312	parallel
MGF 360-18R-DP71L-DP96R	MGF 360-18R	728	parallel
DP96R-AT-L	DP96R	312	parallel
DP96R-AT-L	DP96R-ASFV G ACD.5 01940	398	parallel
DP96R	DP96R-ASFV G ACD.5 01940	312	parallel
MGF 360-19Ra-MGF 360-19Rb	MGF 360-19Rb	248	parallel
L60L-L83L	L60L	586	parallel
MGF 110-2L-ASFV G ACD 00090-MGF 110-1L	MGF 110-3L-MGF 110-2L	185	parallel
MGF 110-2L-ASFV G ACD 00090-MGF 110-1L	MGF 110-2L	353	parallel
MGF 110-2L-ASFV G ACD 00090-MGF 110-1L	MGF 110-2L-L2	1.628	parallel
MGF 110-2L-ASFV G ACD 00090-MGF 110-1L	MGF 110-2L-L	157	parallel
MGF 110-3L-MGF 110-2L	MGF 110-4L-MGF 110-3L	1.568	parallel
MGF 110-3L-MGF 110-2L	MGF 110-2L-L2	658	parallel
MGF 110-3L-MGF 110-2L	MGF 110-2L-L	537	parallel
MGF 110-3L-MGF 110-2L	MGF 110-2L	353	parallel
MGF 110-2L-L2	MGF 110-3L-AT-L	88	parallel
MGF 110-2L-L2	MGF 110-4L-MGF 110-3L	1.568	parallel
MGF 110-2L-L2	MGF 110-3L	88	parallel
MGF 110-2L-L2	MGF 110-2L-L	537	parallel
MGF 110-2L-L2	MGF 110-2L	353	parallel
MGF 110-2L-L2	MGF 110-3L-AT-S	88	parallel
MGF 110-2L-L	MGF 110-3L-AT-L	88	parallel
MGF 110-2L-L	MGF 110-3L.3-AT-L	658	parallel
MGF 110-2L-L	MGF 110-4L-MGF 110-3L	1.568	parallel
MGF 110-2L-L	MGF 110-3L	88	parallel
MGF 110-2L-L	MGF 110-3L.3	658	parallel
MGF 110-2L-L	MGF 110-3L-AT-S	88	parallel
MGF 110-2L-L	MGF 110-2L	353	parallel
MGF 110-3L-AT-L2	MGF 110-3L-MGF 110-2L	519	parallel
MGF 110-3L-AT-L2	nc-MGF 110-3L-AT-S	154	parallel
MGF 110-3L-AT-L2	nc-MGF 110-3L	225	parallel
MGF 110-3L-AT-L2	MGF 110-3L-AT-L	497	parallel
MGF 110-3L-AT-L2	MGF 110-3L	47	parallel
MGF 110-3L-AT-L2	MGF 110-3L-AT-S	455	parallel
MGF 110-3L-AT-L2	MGF 110-4L-MGF 110-3L	127	parallel
MGF 110-3L-AT-L	MGF 110-3L	47	parallel
MGF 110-3L-AT-L	MGF 110-3L-AT-S	455	parallel
MGF 110-3L	MGF 110-3L-AT-S	455	parallel
MGF 110-3L	MGF 110-3L.3	248	parallel
nc-MGF 110-3L	MGF 110-3L-AT-L	225	parallel
nc-MGF 110-3L	MGF 110-3L	225	parallel
nc-MGF 110-3L	MGF 110-3L-AT-S	225	parallel
nc-MGF 110-3L-AT-S	nc-MGF 110-3L	154	parallel
nc-MGF 110-3L-AT-S	MGF 110-3L-AT-L	154	parallel
nc-MGF 110-3L-AT-S	MGF 110-3L	154	parallel
nc-MGF 110-3L-AT-S	MGF 110-3L-AT-S	154	parallel
MGF 110-5L-6L-MGF 110-4L	MGF 110-4L-L2	1.176	parallel
MGF 110-5L-6L-MGF 110-4L	MGF 110-4L-AT-L	583	parallel
MGF 110-5L-6L-MGF 110-4L	MGF 110-4L.3-AT-L	361	parallel
MGF 110-5L-6L-MGF 110-4L	285L-MGF 110-7L-MGF 110-5L-6L	2587	parallel
MGF 110-5L-6L-MGF 110-4L	MGF 110-7L-MGF 110-5L-6L	229	parallel
MGF 110-5L-6L-MGF 110-4L	MGF 110-7L-MGF 110-5L-6L-MGF 110-4L	229	parallel
MGF 110-5L-6L-MGF 110-4L	MGF 110-5L-6L-MGF 110-4L-AT-S	126	parallel
MGF 110-5L-6L-MGF 110-4L	MGF 110-5L-6L-L2	1.899	parallel
MGF 110-5L-6L-MGF 110-4L	MGF 110-5L-6L	694	parallel
MGF 110-5L-6L-MGF 110-4L	MGF 110-5L-6L-AT-L	116	parallel
MGF 110-5L-6L-MGF 110-4L	MGF 110-7L-AT-L2	229	parallel
MGF 110-5L-6L-MGF 110-4L	nc-MGF 110-5L-6L-L	457	parallel
MGF 110-5L-6L-MGF 110-4L	MGF 110-7L-MGF 110-5L-6L-MGF 110-4L	229	parallel
MGF 110-5L-6L-MGF 110-4L	MGF 110-4L-MGF 110-3L	1.952	parallel
MGF 110-4L-L2	MGF 110-4L-AT-L	583	parallel
MGF 110-4L-L2	MGF 110-4L.3-AT-L	361	parallel
MGF 110-4L-L2	MGF 110-4L-MGF 110-3L	1.751	parallel
MGF 110-4L-L2	285L-MGF 110-7L-MGF 110-5L-6L	2587	parallel
MGF 110-4L-L2	MGF 110-7L-MGF 110-5L-6L	229	parallel
MGF 110-4L-L2	MGF 110-7L-MGF 110-5L-6L-MGF 110-4L	229	parallel
MGF 110-4L-L2	MGF 110-5L-6L-MGF 110-4L-AT-S	1.377	parallel
MGF 110-4L-L2	MGF 110-5L-6L-L2	1.899	parallel
MGF 110-4L-L2	MGF 110-4L-L2-AT-S	159	parallel
MGF 110-4L-L2	MGF 110-5L-6L	1377	parallel
MGF 110-4L-L2	MGF 110-5L-6L.1	1279	parallel
MGF 110-4L-L2	MGF 110-5L-6L.2-AT-L2	493	parallel
MGF 110-4L-L2	MGF 110-5L-6L-AT-L	1.377	parallel
MGF 110-4L-L2	MGF 110-7L-AT-L2	229	parallel
MGF 110-4L-L2	nc-MGF 110-5L-6L-L	1.377	parallel
MGF 110-4L-L2	nc-MGF 110-5L-6L	256	parallel
MGF 110-4L-AT-L	MGF 110-4L.3-AT-L	361	parallel
MGF 110-4L-AT-L	MGF 110-7L-MGF 110-5L-6L-MGF 110-4L	229	parallel
MGF 110-4L-AT-L	MGF 110-5L-6L-MGF 110-4L-AT-S	1.377	parallel
MGF 110-4L-AT-L	MGF 110-4L-MGF 110-3L	583	parallel
MGF 110-4L-AT-L	MGF 110-4L-L2-AT-S	1.176	parallel
MGF 110-4L-AT-L	MGF 110-4L-L	673	parallel
MGF 110-4L-AT-L	MGF 110-4L	466	parallel
MGF 110-4L-AT-L	MGF 110-5L-6L-AT-L	1.377	parallel
MGF 110-4L.3-AT-L	MGF 110-7L-MGF 110-5L-6L-MGF 110-4L	229	parallel
MGF 110-4L.3-AT-L	MGF 110-5L-6L-MGF 110-4L-AT-S	1.377	parallel
MGF 110-4L.3-AT-L	MGF 110-4L-L2-AT-S	1.176	parallel
MGF 110-4L.3-AT-L	MGF 110-4L-L	673	parallel
MGF 110-4L.3-AT-L	MGF 110-4L	583	parallel
MGF 110-4L.3-AT-L	MGF 110-4L.3	244	parallel
MGF 110-4L-MGF 110-3L	MGF 110-4L-L2-AT-S	1.751	parallel
MGF 110-4L-MGF 110-3L	MGF 110-4L-L	1.248	parallel
MGF 110-4L-MGF 110-3L	MGF 110-4L	466	parallel
MGF 110-4L-MGF 110-3L	MGF 110-5L-6L-AT-L	1.952	parallel
MGF 110-4L-MGF 110-3L	nc-MGF 110-4L	222	parallel
MGF 110-4L-MGF 110-3L	MGF 110-3L-MGF 110-2L	1.568	parallel
MGF 110-4L-MGF 110-3L	MGF 110-2L-L2	1.568	parallel
MGF 110-4L-MGF 110-3L	MGF 110-2L-L	1.568	parallel
MGF 110-4L-MGF 110-3L	MGF 110-3L-AT-L2	127	parallel
MGF 110-4L-MGF 110-3L	MGF 110-3L.3-AT-L	1.185	parallel
MGF 110-4L-MGF 110-3L	MGF 110-3L-AT-L	1.185	parallel
MGF 110-4L-MGF 110-3L	MGF 110-3L.3	248	parallel
MGF 110-4L-MGF 110-3L	MGF 110-3L	47	parallel
MGF 110-4L-L2-AT-S	MGF 110-7L-MGF 110-5L-6L-MGF 110-4L	159	parallel
MGF 110-4L-L2-AT-S	MGF 110-5L-6L-MGF 110-4L-AT-S	159	parallel
MGF 110-4L-L2-AT-S	MGF 110-5L-6L-L2	1.782	parallel
MGF 110-4L-L2-AT-S	MGF 110-5L-6L	126	parallel
MGF 110-4L-L2-AT-S	MGF 110-5L-6L.1	1.162	parallel
MGF 110-4L-L2-AT-S	MGF 110-5L-6L.2-AT-L2	493	parallel
MGF 110-4L-L2-AT-S	MGF 110-5L-6L-AT-L	126	parallel
MGF 110-4L-L2-AT-S	MGF 110-7L-AT-L2	1.912	parallel
MGF 110-4L-L2-AT-S	nc-MGF 110-5L-6L-L	126	parallel
MGF 110-4L-L2-AT-S	nc-MGF 110-5L-6L	256	parallel
MGF 110-4L-L2-AT-S	MGF 110-4L-L	556	parallel
MGF 110-4L-L2-AT-S	MGF 110-4L	466	parallel
MGF 110-4L-L2-AT-S	MGF 110-4L.3	244	parallel
MGF 110-4L-L2-AT-S	285L-MGF 110-7L-MGF 110-5L-6L	247	parallel
MGF 110-4L-L2-AT-S	MGF 110-7L-MGF 110-5L-6L	1.912	parallel
MGF 110-4L-L2-AT-S	MGF 110-7L-MGF 110-5L-6L-MGF 110-4L	159	parallel
MGF 110-4L-L	MGF 110-4L	466	parallel
MGF 110-4L-L	MGF 110-4L.3	244	parallel
MGF 110-4L-L	MGF 110-5L-6L-AT-L	126	parallel
MGF 110-4L	MGF 110-4L.3	244	parallel
MGF 110-4L	MGF 110-5L-6L-AT-L	126	parallel
MGF 110-4L	nc-MGF 110-4L	222	parallel
MGF 110-4L	MGF 110-5L-6L-MGF 110-4L-AT-S	466	parallel
MGF 110-4L	MGF 110-7L-MGF 110-5L-6L-MGF 110-4L	466	parallel
MGF 110-4L.3	MGF 110-5L-6L-MGF 110-4L-AT-S	244	parallel
MGF 110-4L.3	MGF 110-7L-MGF 110-5L-6L-MGF 110-4L	244	parallel
MGF 110-5L-6L	285L-MGF 110-7L-MGF 110-5L-6L	694	parallel
MGF 110-5L-6L	MGF 110-7L-MGF 110-5L-6L	694	parallel
MGF 110-5L-6L	MGF 110-5L-6L-MGF 110-4L-AT-S	694	parallel
MGF 110-5L-6L	MGF 110-5L-6L-L2	694	parallel
MGF 110-5L-6L	MGF 110-5L-6L.1	596	parallel
MGF 110-5L-6L	MGF 110-5L-6L.2-AT-L2	493	parallel
MGF 110-5L-6L	MGF 110-5L-6L.6	117	parallel
MGF 110-5L-6L.1	285L-MGF 110-7L-MGF 110-5L-6L	596	parallel
MGF 110-5L-6L.1	MGF 110-7L-MGF 110-5L-6L	596	parallel
MGF 110-5L-6L.1	MGF 110-5L-6L-L2	596	parallel
MGF 110-5L-6L.1	MGF 110-5L-6L.2-AT-L2	493	parallel
MGF 110-5L-6L.1	MGF 110-7L-AT-L2	1.346	parallel
MGF 110-5L-6L.1	nc-MGF 110-5L-6L-L	694	parallel
MGF 110-5L-6L.2-AT-L2	285L-MGF 110-7L-MGF 110-5L-6L	493	parallel
MGF 110-5L-6L.2-AT-L2	MGF 110-7L-MGF 110-5L-6L	493	parallel
MGF 110-5L-6L.2-AT-L2	MGF 110-7L-AT-L2	1.346	parallel
MGF 110-5L-6L.2-AT-L2	nc-MGF 110-5L-6L-L	694	parallel
MGF 110-5L-6L.2-AT-L2	nc-MGF 110-5L-6L	256	parallel
MGF 110-5L-6L-AT-L	285L-MGF 110-7L-MGF 110-5L-6L	2.226	parallel
MGF 110-5L-6L-AT-L	MGF 110-7L-MGF 110-5L-6L	1668	parallel
MGF 110-5L-6L-AT-L	MGF 110-5L-6L-MGF 110-4L-AT-S	116	parallel
MGF 110-5L-6L-AT-L	MGF 110-5L-6L-L2	1.538	parallel
MGF 110-5L-6L-AT-L	MGF 110-7L-AT-L2	1.668	parallel
MGF 110-5L-6L-AT-L	nc-MGF 110-5L-6L-L	457	parallel
MGF 110-7L-AT-L2	MGF 110-7L-MGF 110-5L-6L	119	parallel
MGF 110-7L-AT-L2	MGF 110-7L-MGF 110-5L-6L-MGF 110-4L	119	parallel
MGF 110-7L-AT-L2	285L-MGF 110-7L	1.667	parallel
MGF 110-7L-AT-L2	MGF 110-5L-6L-L2	1.346	parallel
MGF 110-7L-AT-L2	nc-MGF 110-5L-6L-L	457	parallel
MGF 110-7L-AT-L2	nc-MGF 110-5L-6L	256	parallel
MGF 110-7L-AT-L2	ASFV G ACD 00160-285L-AT-L2	1.667	parallel
MGF 110-7L-AT-L2	MGF 110-7L-AT-L	594	parallel
MGF 110-7L-AT-L2	nc-MGF 110-7L	195	parallel
MGF 110-7L-AT-L	MGF 110-7L.1-AT-L	343	parallel
MGF 110-7L-AT-L	nc-MGF 110-7L	195	parallel
MGF 110-7L-AT-L	MGF 110-7L-MGF 110-5L-6L	594	parallel
MGF 110-7L-AT-L	MGF 110-7L-MGF 110-5L-6L-MGF 110-4L	594	parallel
MGF 110-7L-AT-L	285L-MGF 110-7L	1.152	parallel
MGF 110-7L-AT-L	ASFV G ACD 00160-285L-AT-L2	1.152	parallel
MGF 110-7L-AT-L	MGF 110-7L	544	parallel
MGF 110-7L-AT-L	nc-MGF 110-7L-AT-L	333	parallel
MGF 110-7L.1-AT-L	285L-MGF 110-7L	1.152	parallel
MGF 110-7L.1-AT-L	MGF 110-5L-6L-L2	1.216	parallel
MGF 110-7L.1-AT-L	MGF 110-7L	594	parallel
MGF 110-7L.1-AT-L	MGF 110-7L.1	293	parallel
MGF 110-7L.1-AT-L	nc-MGF 110-7L-AT-L	594	parallel
nc-MGF 110-7L	MGF 110-7L-MGF 110-5L-6L	195	parallel
nc-MGF 110-7L	MGF 110-7L-MGF 110-5L-6L-MGF 110-4L	195	parallel
nc-MGF 110-7L	ASFV G ACD 00160-285L-AT-L2	753	parallel
nc-MGF 110-7L	MGF 110-7L	195	parallel
nc-MGF 110-7L	nc-MGF 110-7L-AT-L	195	parallel
MGF 110-7L-MGF 110-5L-6L	285L-MGF 110-7L	194	parallel
MGF 110-7L-MGF 110-5L-6L	ASFV G ACD 00160-285L-AT-L2	194	parallel
MGF 110-7L-MGF 110-5L-6L	MGF 110-7L	544	parallel
MGF 110-7L-MGF 110-5L-6L	nc-MGF 110-7L-AT-L	333	parallel
MGF 110-7L-MGF 110-5L-6L-MGF 110-4L	285L-MGF 110-7L	247	parallel
MGF 110-7L-MGF 110-5L-6L-MGF 110-4L	ASFV G ACD 00160-285L-AT-L2	247	parallel
MGF 110-7L-MGF 110-5L-6L-MGF 110-4L	MGF 110-7L	544	parallel
MGF 110-7L-MGF 110-5L-6L-MGF 110-4L	nc-MGF 110-7L-AT-L	333	parallel
MGF 110-5L-6L-L2	MGF 110-7L	1.346	parallel
MGF 110-5L-6L-L2	nc-MGF 110-7L-AT-L	1.346	parallel
MGF 110-7L	MGF 110-7L.1	293	parallel
MGF 110-7L	nc-MGF 110-7L-AT-L	333	parallel
MGF 110-7L.1	nc-MGF 110-7L-AT-L	544	parallel
ASFV G ACD 00160-285L-AT-L	MGF 110-8L-ASFV G ACD 00160-285L	955	parallel
ASFV G ACD 00160-285L-AT-L	285L-MGF 110-7L-MGF 110-5L-6L	473	parallel
ASFV G ACD 00160-285L-AT-L	ASFV G ACD 00160-285L	381	parallel
ASFV G ACD 00160-285L-AT-L	ASFV G ACD 00160-285L-AT-S2	338	parallel
ASFV G ACD 00160-285L-AT-L	285L-MGF 110-7L	473	parallel
ASFV G ACD 00160-285L-AT-L	ASFV G ACD 00160-285L-AT-L2	473	parallel
MGF 110-8L-ASFV G ACD 00160-285L	285L-MGF 110-7L-MGF 110-5L-6L	2.386	parallel
MGF 110-8L-ASFV G ACD 00160-285L	ASFV G ACD 00160-285L	381	parallel
MGF 110-8L-ASFV G ACD 00160-285L	285L-MGF 110-7L	1.584	parallel
MGF 110-8L-ASFV G ACD 00160-285L	ASFV G ACD 00160-285L-AT-L2	1.155	parallel
285L-MGF 110-7L-MGF 110-5L-6L	ASFV G ACD 00160-285L	381	parallel
285L-MGF 110-7L-MGF 110-5L-6L	ASFV G ACD 00160-285L-AT-S2	338	parallel
285L-MGF 110-7L-MGF 110-5L-6L	285L-MGF 110-7L	112	parallel
285L-MGF 110-7L-MGF 110-5L-6L	ASFV G ACD 00160-285L-AT-L2	673	parallel
ASFV G ACD 00160-285L	ASFV G ACD 00160-285L-AT-S2	338	parallel
ASFV G ACD 00160-285L	285L-MGF 110-7L	381	parallel
ASFV G ACD 00160-285L	ASFV G ACD 00160-285L-AT-L2	381	parallel
ASFV G ACD 00160-285L-AT-S2	285L-MGF 110-7L	338	parallel
ASFV G ACD 00160-285L-AT-S2	ASFV G ACD 00160-285L-AT-L2	338	parallel
MGF 110-10-L/MGF110-14L	MGF 110-12L-ASFV G ACD 00240	1667	parallel
MGF 110-12L-ASFV G ACD 00240	MGF 110-13lB	1637	parallel
MGF 300-4L	nc-MGF 300-4L	773	parallel
MGF 360-11L-MGF 360-10L-MGF 360-9L	MGF 360-10L-MGF 360-9L	2.426	parallel
MGF 360-11L-MGF 360-10L-MGF 360-9L	MGF 360-9L	12	parallel
MGF 360-10L-MGF 360-9L	MGF 360-9L	12	parallel
MGF 360-10L-MGF 360-9L	MGF 360-10L-AT-L	1.577	parallel
MGF 360-10L-MGF 360-9L	MGF 360-10L	1.198	parallel
MGF 360-9L	MGF 360-10L-AT-L	2.426	parallel
MGF 360-9L	nc-MGF 360-9L	351	parallel
MGF 360-10L	MGF 360-10L-AT-L	0	parallel
MGF 360-10L-AT-L	nc-MGF 360-9L	351	parallel
AS-MGF 505-1R-MGF 360-12L	MGF 360-12L-AT-L	163	parallel
AS-MGF 505-1R-MGF 360-12L	MGF 360-12L	163	parallel
MGF 360-12L-AT-L	MGF 360-12L	1165	parallel
ASFV G ACD 00600-AT-L3	ASFV G ACD 00600-A224L-AT-L2	234	parallel
ASFV G ACD 00600-AT-L3	ASFV G ACD 00600-A224L-AT-L	794	parallel
ASFV G ACD 00600-AT-L3	ASFV G ACD 00600-A224L	794	parallel
ASFV G ACD 00600-AT-L3	ASFV G ACD 00600	251	parallel
ASFV G ACD 00600-AT-L3	ASFV G ACD 00600-AT-L	492	parallel
ASFV G ACD 00600-AT-L3	ASFV G ACD 00600-AT-L2	715	parallel
ASFV G ACD 00600-AT-L3	A240L-A104R	1.885	parallel
ASFV G ACD 00600-A224L-AT-L	ASFV G ACD 00600-A224L	14	parallel
ASFV G ACD 00600-A224L-AT-L	A224L-L	1.372	parallel
ASFV G ACD 00600-A224L-AT-L	ASFV G ACD 00600	251	parallel
ASFV G ACD 00600-A224L-AT-L	ASFV G ACD 00600-AT-L	492	parallel
ASFV G ACD 00600-A224L-AT-L	ASFV G ACD 00600-AT-L2	715	parallel
ASFV G ACD 00600-A224L-AT-L	A240L-A104R	2.463	parallel
ASFV G ACD 00600-A224L	A224L-L	877	parallel
ASFV G ACD 00600-A224L	A224L	742	parallel
ASFV G ACD 00600-A224L	A224L.5	385	parallel
ASFV G ACD 00600-A224L	ASFV G ACD 00600	251	parallel
ASFV G ACD 00600-A224L	ASFV G ACD 00600-AT-L	492	parallel
ASFV G ACD 00600-A224L	ASFV G ACD 00600-AT-L2	715	parallel
ASFV G ACD 00600-A224L	A240L-A104R	295	parallel
A224L-L	A224L	742	parallel
A224L-L	A224L.5	385	parallel
A224L-L	ASFV G ACD 00600	14	parallel
A224L-L	ASFV G ACD 00600-AT-L	14	parallel
A224L-L	ASFV G ACD 00600-AT-L2	14	parallel
A224L-L	ASFV G ACD 00600-S	947	parallel
A224L-L	A240L-A104R	295	parallel
A224L	A224L.5	385	parallel
A224L	ASFV G ACD 00600-AT-L	14	parallel
A224L	ASFV G ACD 00600-AT-L	14	parallel
A224L	ASFV G ACD 00600-AT-L2	14	parallel
A224L.5	ASFV G ACD 00600-AT-L2	14	parallel
ASFV G ACD 00600	ASFV G ACD 00600-AT-L	251	parallel
ASFV G ACD 00600	ASFV G ACD 00600-AT-L2	251	parallel
ASFV G ACD 00600	ASFV G ACD 00600-S	194	parallel
ASFV G ACD 00600	A240L-A104R	1.342	parallel
A240L	A240L-A104R	1.332	parallel
pB602L-L	pB602L	24	parallel
nc-c275L	C257L .2	753	parallel
CP204L.2	nc-CP204L	97	parallel
NP419L	nc-NP419L	25	parallel
D345L	D345L-S	1387	parallel
H359L	nc-H359L	237	parallel
I215L-AT-S	I215L	712	parallel
I215L-AT-S	I177L-I215L	1.246	parallel
I215L-AT-S	I196L-I177L	1.835	parallel
I215L	I177L-I215L	1.463	parallel
I215L	I196L-I177L	252	parallel
I177L-I215L	I196L-I177L	18	parallel
DP238L	nc-DP238L	91	parallel
I7L-MGF 100-3L-MGF 100-1L	I8L-I7L	2271	parallel
I7L-MGF 100-3L-MGF 100-1L	I7L-L	239	parallel
I7L-MGF 100-3L-MGF 100-1L	I7L	338	parallel
I7L-MGF 100-3L-MGF 100-1L	MGF 100-3L-MGF 100-1L	1.199	parallel
I7L-MGF 100-3L-MGF 100-1L	MGF 100-1L	698	parallel
I7L-MGF 100-3L-MGF 100-1L	MGF 100-1L.2	55	parallel
I7L-MGF 100-3L-MGF 100-1L	nc-MGF 100-1L	227	parallel
MGF 100-3L-MGF 100-1L	MGF 100-1L	698	parallel
MGF 100-3L-MGF 100-1L	MGF 100-1L.2	55	parallel
MGF 100-3L-MGF 100-1L	nc-MGF 100-1L	227	parallel
MGF 100-3L-MGF 100-1L	nc-MGF 100-3L	223	parallel
MGF 100-3L-MGF 100-1L	nc-MGF 100-3L-AT-S	177	parallel
MGF 100-3L-MGF 100-1L	MGF 100-3L	914	parallel
MGF 100-1L	MGF 100-1L.2	55	parallel
MGF 100-1L	nc-MGF 100-1L	227	parallel
MGF 100-1L	nc-MGF 100-3L	1.199	parallel
MGF 100-1L	nc-MGF 100-3L-AT-S	1.199	parallel
MGF 100-1L	MGF 100-3L	1.199	parallel
MGF 100-1L	MGF 100-1L-AT-S	66	parallel
MGF 100-1L	nc-MGF 100-3L-MGF 100-1L-AT-L2	413	parallel
MGF 100-1L	nc-MGF 100-3L-MGF 100-1L-AT-L3	341	parallel
MGF 100-1L.2	nc-MGF 100-1L	227	parallel
MGF 100-1L.2	MGF 100-3L	1.199	parallel
MGF 100-1L.2	MGF 100-1L-AT-S	698	parallel
MGF 100-1L.2	nc-MGF 100-3L-MGF 100-1L-AT-L2	698	parallel
MGF 100-1L.2	nc-MGF 100-3L-MGF 100-1L-AT-L3	698	parallel
nc-MGF 100-1L	MGF 100-1L-AT-S	698	parallel
nc-MGF 100-3L	nc-MGF 100-3L-AT-S	177	parallel
nc-MGF 100-3L	MGF 100-3L	223	parallel
MGF 100-3L	MGF 100-1L-AT-S	1.161	parallel
MGF 100-3L	nc-MGF 100-3L-MGF 100-1L-AT-L2	413	parallel
MGF 100-3L	nc-MGF 100-3L-MGF 100-1L-AT-L3	914	parallel
MGF 100-1L-AT-S	nc-MGF 100-3L-MGF 100-1L-AT-L2	413	parallel
MGF 100-1L-AT-S	nc-MGF 100-3L-MGF 100-1L-AT-L3	341	parallel
nc-MGF 100-3L-MGF 100-1L-AT-L2	nc-MGF 100-3L-MGF 100-1L-AT-L3	341	parallel
I8L	I8L-I7L	537	parallel
I8L	I7L-L	12	parallel
I8L	I8L.2	35	parallel
I8L-I7L	I7L-L	77	parallel
I8L-I7L	I7L	338	parallel
I7L-L	I7L	338	parallel
I7L-L	I8L.2	35	parallel
DP71L-MGF 360-18R	DP71L	111	parallel
ASFV G CD 01940-AT-S	ASFV G ACD 01940	184	parallel
ASFV G CD 01940-AT-S	ASFV G ACD 01940-ASFV G ACD.5 01940-AT-L	184	parallel
ASFV G CD 01940-AT-S	ASFV G ACD 01940-ASFV G ACD.5 01940	184	parallel
ASFV G ACD 01940	ASFV G ACD 01940-ASFV G ACD.5 01940-AT-L	234	parallel
ASFV G ACD 01940	ASFV G ACD 01940-ASFV G ACD.5 01940	234	parallel
ASFV G ACD 01940	ASFV G ACD.5 01940-AT-L	467	parallel
ASFV G ACD 01940-ASFV G ACD.5 01940	ASFV G ACD.5 01940-AT-L	221	parallel
ASFV G ACD 01940-ASFV G ACD.5 01940	ASFV G ACD.5 01940	467	parallel
hypothetical protein ASFV_Kyiv_2016_131_00002	MGF 360-1La-KP93L	503	Convergent
hypothetical protein ASFV_Kyiv_2016_131_00002	MGF 360-1La-MGF 360-1Lb	118	Convergent
MGF 110-8L-MGF 100-1R-ASFV G ACD 00190	MGF 110-9L	673	Convergent
ASFV G ACD 00290-ASFV G ACD 00350-ASFV G ACD 00300	MGF 360-6L	371	Convergent
ASFV G ACD 00350-ASFV G ACD 00300	MGF 360-6L	371	Convergent
MGF 300-2R-L	MGF 300-4L	156	Convergent
MGF 300.5-2R-MGF 300-2R	MGF 300-4L	156	Convergent
ASFV G ACD 00290-MGF 300.5-2R-MGF 300-2R	MGF 300-4L	158	Convergent
AS-MGF 360-9L	MGF 360-10L-AT-L	105	Convergent
AS-MGF 360-9L	nc-MGF 360-9L	105	Convergent
MGF 505-1R	AS-MGF 505-1R-MGF 360-12L	528	Convergent
MGF 505-1R	MGF 360-12L-AT-L	420	Convergent
MGF 505-1R	MGF 360-12L	63	Convergent
MGF 505-10R	ASFV G ACD 00600-A224L-AT-L2	1.375	Convergent
MGF 505-10R	ASFV G ACD 00600-A224L-AT-L	407	Convergent
MGF 505-10R	ASFV G ACD 00600-A224L	39	Convergent
MGF 505-10R	A224L-L	39	Convergent
MGF 505-10R	A224L	39	Convergent
MGF 505-10R	A224L.5	39	Convergent
MGF 360-15R-AT-L	A238L-AT-L	586	Convergent
A151R-MGF 360-15R-AT-L	A238L	108	Convergent
A151R-MGF 360-15R-AT-L	A238L-AT-L	586	Convergent
A151R-MGF 360-15R	A238L-AT-L	468	Convergent
MGF 360-15R	A238L-AT-L	468	Convergent
M448R-C129R	C84L	76	Convergent
C129R	C84L	76	Convergent
C122R-C257L-C475L-C315R	C147L	235	Convergent
C122R-C257L-C475L-C315R	C147L-S	235	Convergent
C122R-AT-L2	C257L .2	401	Convergent
C122R-AT-L	C257L .2	237	Convergent
C122R	C257L .2	66	Convergent
O61R	NP1450L	829	Convergent
NP868R	D129L	141	Convergent
D205R-AT-L2	D129L	648	Convergent
D205R-AT-L	D129L	576	Convergent
D205R-D129L	DP79L	218	Convergent
D205R-D129L	D339L-DP79L	220	Convergent
D205R	D345L	932	Convergent
D205R	D345L-S	932	Convergent
P1192R	H359L	428	Convergent
EP296R-E111R-L	I267L-E66L-E111R	853	Convergent
E120R-L	I267L-E66L-E111R	782	Convergent
EP296R-E111R	I267L-E66L-E111R	853	Convergent
EP296R	I267L-E66L-E111R	782	Convergent
IG7-I329L-I215L	I215L	47	Convergent
I9R-I10L-L11L	DP71L-MGF 360-18R	75	Convergent
I9R-AT-L2	I10L	520	Convergent
I9R	I10L	36	Convergent
MGF 360-18R-DP71L-DP96R-ASFV G ACD.5 01940	ASFV G ACD 01940-ASFV G ACD.5 01940-AT-L	209	Convergent
MGF 360-18R-DP71L-DP96R-ASFV G ACD.5 01940	ASFV G ACD 01940-ASFV G ACD.5 01940	260	Convergent
MGF 360-18R-DP71L-DP96R-AT-L	ASFV G ACD 01940-ASFV G ACD.5 01940-AT-L	47	Convergent
MGF 360-18R-DP71L-DP96R-AT-L	ASFV G ACD 01940-ASFV G ACD.5 01940	98	Convergent
MGF 360-18R-DP71L-DP96R-AT-L	ASFV G ACD.5 01940-AT-L	98	Convergent
MGF 360-18R	DP71L	56	Convergent
DP96R-AT-L	ASFV G ACD 01940-ASFV G ACD.5 01940-AT-L	47	Convergent
DP96R-AT-L	ASFV G ACD.5 01940	47	Convergent
DP96R-AT-L	ASFV G ACD 01940-ASFV G ACD.5 01940	98	Convergent
DP96R-AT-L	ASFV G ACD.5 01940-AT-L	98	Convergent
DP96R	ASFV G ACD 01940-ASFV G ACD.5 01940	12	Convergent
DP96R	ASFV G ACD.5 01940-AT-L	12	Convergent
ASFV G ACD 00160-285L-AT-L	AS-MGF 110-8L	92	Divergent
ASFV G ACD 00160-285L-AT-L	MGF 110-8L-MGF 100-1R-ASFV G ACD 00190	90	Divergent
MGF 110-8L-ASFV G ACD 00160-285L	AS-MGF 110-8L	574	Divergent
MGF 110-8L-ASFV G ACD 00160-285L	MGF 110-8L-MGF 100-1R-ASFV G ACD 00190	572	Divergent
285L-MGF 110-7L-MGF 110-5L-6L	AS-MGF 110-8L	92	Divergent
285L-MGF 110-7L-MGF 110-5L-6L	MGF 110-8L-MGF 100-1R-ASFV G ACD 00190	90	Divergent
ASFV G ACD 00160-285L	AS-MGF 110-8L	92	Divergent
ASFV G ACD 00160-285L	MGF 110-8L-MGF 100-1R-ASFV G ACD 00190	90	Divergent
ASFV G ACD 00160-285L-AT-S2	AS-MGF 110-8L	92	Divergent
ASFV G ACD 00160-285L-AT-S2	MGF 110-8L-MGF 100-1R-ASFV G ACD 00190	90	Divergent
285L-MGF 110-7L	AS-MGF 110-8L	92	Divergent
285L-MGF 110-7L	MGF 110-8L-MGF 100-1R-ASFV G ACD 00190	90	Divergent
ASFV G ACD 00160-285L-AT-L2	AS-MGF 110-8L	92	Divergent
ASFV G ACD 00160-285L-AT-L2	MGF 110-8L-MGF 100-1R-ASFV G ACD 00190	90	Divergent
A104R-A240L-A118R	A240L-A104R	1.023	Divergent
B646L	B125R-B117L	134	Divergent
MGF 360-18R-DP71L-DP96R-ASFV G ACD.5 01940	DP71L-MGF 360-18R	927	Divergent
DP71L-MGF 360-18R	MGF 360-18R-DP71L-DP96R-AT-L	927	Divergent
DP71L-MGF 360-18R	MGF 360-18R-DP71L-DP96R	927	Divergent

## Sheet: Table S2. C
C: Lengths of UTR sequences of the ASFV transcripts
Transcript	Strand	5' UTR	3' UTR
L83L	-	6	60
L60L-L83L	-	22	406
AS2-MGF 360-3L	+	-	-
MGF 110-1L	-	121	228
MGF 110-2L-ASFV G ACD 00090-MGF 110-1L	-	11	998
MGF 110-2L	-	11	28
MGF 110-3L-MGF 110-2L	-	67	439
MGF 110-2L-L2	-	316	28
MGF 110-2L-L	-	195	28
MGF 110-3L-AT-L2	-	67	78
MGF 110-3L.3-AT-L	-	42	56
MGF 110-3L-AT-L	-	67	56
MGF 110-3L.3	-	42	29
MGF 110-3L	-	67	29
MGF 110-4L-MGF 110-3L	-	67	717
MGF 110-3L-AT-S	-	67	14
nc-MGF 110-3L	-	-	-
nc-MGF 110-3L-AT-S	-	-	-
MGF 110-4L.3-AT-L	-	42	142
MGF 110-4L-AT-L	-	67	142
MGF 110-4L-L2	-	660	142
MGF 110-5L-6L-MGF 110-4L	-	55	705
MGF 110-4L.3	-	42	25
MGF 110-4L	-	67	25
MGF 110-4L-L	-	157	25
MGF 110-4L-L2-AT-S	-	660	25
MGF 110-5L-6L-MGF 110-4L-AT-S	-	55	588
MGF 110-7L-MGF 110-5L-6L-MGF 110-4L	-	87	1.412
MGF 110-5L-6L-AT-L	-	55	344
nc-MGF 110-4L	-	-	-
MGF 110-5L-6L.2-AT-L2	-	102	22
MGF 110-5L-6L	-	55	22
MGF 110-7L-MGF 110-5L-6L	-	87	846
MGF 110-5L-6L.1	-	79	22
285L-MGF 110-7L-MGF 110-5L-6L	-	46	1574
MGF 110-5L-6L.6	-	19	22
MGF 110-5L-6L-L2	-	577	22
nc-MGF 110-5L-6L	-	-	-
MGF 110-7L-AT-L2	-	87	609
nc-MGF 110-5L-6L-L	-	-	-
MGF 110-7L-AT-L	-	87	94
MGF 110-7L.1-AT-L	-	143	94
MGF 110-7L	-	87	44
285L-MGF 110-7L	-	46	772
MGF 110-7L.1	-	143	44
nc-MGF 110-7L-AT-L	-	-	-
nc-MGF 110-7L	-	-	-
ASFV G ACD 00160-285L-AT-L2	-	176	369
ASFV G ACD 00160-285L-AT-L	-	176	169
ASFV G ACD 00160-285L	-	176	77
MGF 110-8L-ASFV G ACD 00160-285L	-	16	464
ASFV G ACD 00160-285L-AT-S2	-	176	34
MGF 110-8L	-	16	26
MGF 100-1R	+	56	86
MGF 110-9L	-	92	16
MGF 110-10-L/MGF110-14L	-	20	34
MGF 110-12L-ASFV G ACD 00240	-	266	348
MGF 110-13lB	-	20	55
ASFV G ACD 00290-ASFV G ACD 00350	+	63	175
ASFV G ACD 00290-ASFV G ACD 00350-AT-L	+	63	242
ASFV G ACD 00290-ASFV G ACD 00350-ASFV G ACD 00300	+	63	662
ASFV G ACD 00290	+	63	147
ASFV G ACD 00350-AT-L2	+	27	80
ASFV G ACD 00350-ASFV G ACD 00300	+	27	500
ASFV G ACD 00350	+	27	13
QGV56997.1-ASFV G ACD 00320	+	21	194
QGV56997.1-ASFV G ACD 00320-ASFV G ACD 00330	+	21	625
ASFV G ACD 00320	+	58	31
ASFV G ACD 00320-ASFV G ACD 00330	+	58	462
ASFV G ACD 00330	+	143	162
ASFV G ACD 00330-X69R	+	143	453
ASFV G ACD 00330-AT-L	+	143	304
ASFV G ACD 00350	+	28	122
ASFV G ACD 00350-X69R	+	28	413
ASFV G ACD 00350-AT-L	+	28	264
X69R	+	11	22
MGF 300-1L	-	31	237
ASFV_G_ACD_00290	+	80	88
ASFV_G_ACD_00290-MGF 300.5-2R	+	80	367
MGF 300.5-2R	+	45	104
MGF 300.5-2R-MGF 300-2R	+	45	792
MGF 300-2R-L	+	112	76
MGF 300-2R	+	87	76
nc-MGF 300-4L	-	-	-
MGF 360-8L	-	3	20
nc-MGF 360-9L	-	-	-
MGF 360-10L-AT-L	-	5	535
MGF 360-12L-AT-L	-	6	464
MGF 360-12L	-	6	107
MGF 505-3R	+	39	156
MGF 505-4R.13	+	65	11
MGF 505-6R	+	7	109
MGF 505-7R	+	7	284
MGF 505-9R	+	7	391
MGF 505-10R	+	7	111
ASFV G ACD 00600-A224L-AT-L	-	94	1.126
A224L.5	-	61	45
ASFV G ACD 00600-A224L	-	94	758
A224L	-	23	45
A224L-L	-	158	45
ASFV G ACD 00600-AT-L3	-	94	548
ASFV G ACD 00600-AT-L2	-	94	469
ASFV G ACD 00600-AT-L	-	94	246
ASFV G ACD 00600	-	94	5
ASFV G ACD 00600-S	-	37	5
A104R-A240L-A118R	+	8	1.355
A240L	-	7	200
nc-A151R	+	-	-
A151R	+	0	147
A151R-AT-L	+	0	252
A151R-MGF 360-15R	+	0	1.168
A151R-AT-S2	+	0	72
A151R-AT-S	+	0	122
A151R-MGF 360-15R-AT-L	+	0	1.286
A151R.3	+	117	72
MGF 360-15R	+	19	60
MGF 360-15R-AT-L	+	19	178
A238L	-	23	166
A179L	-	15	462
A137R	+	13	208
A137R.4	+	23	208
F334L.2	-	3	4
K205R-AT-S	+	26	7
K205R-AT-S2	+	26	33
K205R	+	26	66
K205R-K78R-K196R-K145R	+	26	1.382
K205R-S-AT-S2	+	10	33
K205R-S	+	10	66
K205R-K78R	+	10	295
K205R-S-AT-S3	+	10	7
K78R-K196R-K145R	+	5	1.057
K145R	+	3	17
EP152R-EP153R	+	48	566
EP152R-EP153R-AT-L	+	48	1154
nc-EP152R-EP153R	+	-	-
EP153R	+	165	87
EP153R-AT-L	+	165	675
EP153R-EP402R	+	165	1.507
EP402R.2	+	408	355
M448R-C129R	+	7	599
C129R	+	4	123
pB602L-L	-	131	50
pB602L	-	56	50
C122R	+	82	278
C122R-AT-L	+	82	449
C122R-AT-L2	+	82	613
nc-c275L	-	-	-
C147L	-	247	80
C147L-S	-	5	80
CP204L.2	-	5	93
nc-CP204L	-	-	-
CP80R-CP312R	+	9	1.117
CP312R	+	10	152
CP312R.6	+	183	152
NP419L	-	6	45
nc-NP419L	-	-	-
D205R-AT-L	+	39	105
D205R-AT-L2	+	39	177
D339L-DP79L	-	4	367
D345L-S	-	3	347
D345L	-	103	347
nc-H359L	-	-	-
H359L	-	9	173
nc-E184L	-	-	-
E165R	+	3	9
E120R	+	7	203
EP296R-E111R-L	+	366	349
EP296R-L	+	366	278
EP296R-E111R	+	6	349
EP296R	+	6	278
I73R	+	44	156
I73R-AT-L2	+	44	338
I73R-AT-L4	+	44	756
I73R-AT-L5	+	44	990
I73R-AT-S	+	44	95
I73-AT-L	+	44	247
I215L	-	60	231
I215L-AT-S	-	60	14
DP238L	-	56	69
nc-DP238L	-	-	-
MGF 360-16R	+	8	41
MGF 505-11L	-	8	8
MGF 100-1L	-	175	98
MGF 100-3L-MGF 100-1L	-	3	888
MGF 100-1L.2	-	11	98
I7L-MGF 100-3L-MGF 100-1L	-	4	1295
nc-MGF 100-1L	-	-	-
MGF 100-1L-AT-S	-	175	60
nc-MGF 100-3L-MGF 100-1L-AT-L2	-	-	-
MGF 100-3L	-	3	603
nc-MGF 100-3L-MGF 100-1L-AT-L3	-	-	-
nc-MGF 100-3L	-	-	-
nc-MGF 100-3L-AT-S	-	-	-
I7L	-	4	26
I8L-I7L	-	143	548
I7L-L	-	436	26
I8L.2	-	93	83
I8L	-	143	83
I9R-AT-L2	+	6	495
I9R	+	6	11
I9R-AT-L	+	6	393
MGF 360-18R	+	8	7
MGF 360-18R-DP71L-DP96R	+	8	597
MGF 360-18R-DP71L-DP96R-ASFV G ACD.5 01940	+	8	845
MGF 360-18R-DP71L-DP96R-AT-L	+	8	683
DP96R	+	9	13
DP96R-AT-L	+	9	99
DP96R-ASFV G ACD.5 01940	+	9	261
ASFV G ACD.5 01940-AT-L	-	28	68
ASFV G ACD 01940-ASFV G ACD.5 01940	-	274	68
ASFV G ACD.5 01940	-	28	17
ASFV G ACD 01940-ASFV G ACD.5 01940-AT-L	-	10	248
ASFV G ACD 01940	-	10	66
ASFV G CD 01940-AT-S	-	10	16
MGF 360-19Ra-MGF 360-19Rb	+	20	309
KP93L-Namibia	+	10	144

## Sheet: Table S2. D
D. Summary table of the ASFV ORFs. This panel shows detailed information about the ORFs, including their genomic locations, and lengths as well as the Illumina RPKM and TPM values for them.
RPKM - reads per kilobase pair per million mapped reads; TPM - transcript per kilobase million
Name	ATG (+) / Stop (-)	ATG (-) / Stop (+)	Length	Strand	RPKM	TPM
DP60R	403	582	180	-	415.57	267.14
ASFV G ACD 01990	703	849	147	+	203.54	130.85
hypothetical protein ASFV_Kyiv_2016_131_00002	1,119	1,310	192	+	506.48	325.58
KP93L	1,541	1,762	222	-	606.51	389.89
MGF 360-1La	1,814	2,647	834	-	1,760.94	1,132.00
MGF 360-1Lb	2,575	2,895	321	-	1,351.57	868.84
MGF 360-2L	2,980	4,068	1,089	-	1,799.66	1,156.89
KP177R	4,209	4,742	534	+	3,894.22	2,503.35
L83L	4,879	5,124	246	-	23,231.37	14,934.02
L60L	5,225	5,383	159	-	15,242.79	9,798.65
MGF 360-3L	5,542	6,612	1,071	-	9,317.15	5,989.42
MGF 110-1L	7,058	7,648	591	-	1,101.15	707.86
ASFV G ACD 00090	7,647	7,760	114	+	1,640.41	1,054.52
MGF 110-2L	7,828	8,142	315	-	641,734	2,350.87
MGF 110-3L	8,239	8,613	375	-	284,64.87	18,298.31
ASFV G ACD 00120	8,724	8,948	225	+	875.47	562.78
MGF 110-4L	8,927	9,301	375	-	8,550.76	5496.76
MGF 110-5L-6L	9,490	10,107	618	-	19,947.35	12,822.93
MGF 110-7L	10,314	10,727	414	-	22,802.14	14,658.09
285L	11,042	11,326	285	-	10,034.92	6,450.83
ASFV G ACD 00160	11,068	11,196	129	-	7,538.24	4,845.87
MGF 110-8L	11,455	11,838	384	-	4,369.98	2,809.19
MGF 100-1R	12,056	12,430	375	+	1,735.42	1,115.59
ASFV G ACD 00190	12,456	12,599	144	-	519.46	333.93
MGF 110-9L	12,589	13,461	873	-	1,962.18	1,261.36
ASFV G ACD 00210	13,46	13,651	192	+	792.18	509.24
MGF 110-10-L/MGF110-14L fusion	13,752	14,570	819	-	1,835.81	1,180.13
ASFV G ACD 00240	14,569	14,679	111	+	1,145.62	736.45
MGF 110-12L	14,760	15,119	360	-	2,327.19	1,496.01
MGF 110-13Lb	15,205	16,029	825	-	3,345.71	2,150.75
ASFV G ACD 00270	16,054	16,167	114	-	7,152.18	4,597.69
MGF 360-4L	16,210	17,373	1,164	-	2,420.59	1,556.05
ASFV G ACD 00290	17,593	17,721	129	+	13,684.81	2,519,414
ASFV G ACD 00350	17,809	17,883	75	+	9,175.78	5,898.55
ASFV G ACD 00300	17,928	18,044	117	-	3,196.69	2,054.96
MGF 360-6L	18,188	19,315	1,128	-	1,896.59	1,219.20
ASFV G ACD 00320	19,540	19,668	129	+	3,247.24	2,087.45
ASFV G ACD 00330	19,855	19,968	114	+	2,755.88	1,771.59
ASFV G ACD 00350	19,958	20,008	51	+	4,106.81	270,281
ASFV G ACD 00360	20,162	20,278	117	-	447.54	287.69
X69R	20,190	20,399	210	+	391.82	251.88
MGF 300-1L	20,697	21,503	807	-	2,335.84	1,501.57
ASFV_G_ACD_00290	21,762	21,833	72	+	6,025.76	3,873.59
MGF 300.5-2R	21,980	22,096	117	+	4,475.37	2,876.94
MGF 300-2R	22,330	22,812	483	+	2,199.16	1,413.71
MGF 300-4L	22,902	23,894	993	-	677.97	435.82
MGF 360-8L	24,008	24,967	960	-	1,296.06	833.16
MGF 360-9L	25,129	26,181	1,053	-	3,168.28	2,036.69
MGF 360-10L	26,367	27,404	1,038	-	7,249.65	4,660.36
MGF 360-11L	27,432	28,493	1,062	-	1,021.32	656.54
MGF 505-1R	28,701	30,296	1,596	+	1,195.15	768.29
MGF 360-12L	30,349	31,401	1,053	-	1,584.14	1,018.34
MGF 360-13L	31,562	32,623	1,062	-	1,486.19	955.38
MGF 360-14L	32,808	33,881	1,074	-	1,392.97	895.46
MGF 505-2R	34,087	35,667	1,581	+	652.93	419.73
MGF 505-3R	35,754	36,596	843	+	1,579.46	1,015.34
ASFV G ACD 00520	36,674	36,796	123	-	973.04	625.51
MGF 505-4R	36,764	38,284	1,521	+	508.19	326.69
MGF 505-5R	38,313	39,809	1,497	+	1,773.88	1,140.32
MGF 505-6R	40,010	41,587	1,578	+	1,647.27	1,058.93
MGF 505-7R	41,717	43,300	1,584	+	1,220.74	784.74
MGF 505-9R	43,604	45,124	1,521	+	2,222.93	1,428.98
MGF 505-10R	45,536	47,164	1,629	+	1,233.70	793.07
A224L	47,281	47,955	675	-	7081.31	4,552.14
ASFV G ACD 00600	47,994	48,146	153	-	7,871.38	1,154,228
A104R	48,316	48,630	315	+	23,746.85	15,265.39
A240L	48,627	49,337	711	-	21,851.61	14,047.05
A118R	49,249	49,431	183	+	13,039.35	8,382.20
A151R	49,646	50,101	456	+	32,742.53	21,048.16
MGF 360-15R	50,340	51,209	870	+	9,973.68	6411.46
A238L	51,445	52,134	690	-	3,761.81	2,418.24
A859L	52,175	54,751	2,577	-	1,528.27	982.43
A179L	54,753	55,292	540	-	1,907.00	1,225.90
A137R	55,525	55,938	414	+	114,890.00	73,855.71
F317L	55,971	56,924	954	-	135,49.14	8,709.91
F334L	56,950	57,954	1,005	-	2,590.18	1,665.07
F778R	57,975	60,311	2,337	+	2,698.27	1,734.55
F165R	60,344	60,841	498	+	2,538.48	1,631.83
F1055L	60,828	63,974	3,147	-	291,191	1,733.76
K205R	64,168	64,785	618	+	35,440.44	22,782.48
K78R	64,874	65,110	237	+	55,549.59	35,709.41
K196R	65,107	65,697	591	+	49,286.16	31,683.04
K145R	65,713	66,150	438	+	58,373.33	37,524.62
K421R	66,184	67,452	1,269	+	1,927.54	1,239.09
EP1242L	67,493	71,221	3,729	-	3,019.99	1,941.36
EP84R	71,300	71,554	255	+	5,456.19	3,507.45
EP424R	71,590	72,846	1,257	+	6,799.87	4,371.22
EP152R	73,341	73,799	459	+	914.66	587.98
EP153R	73,802	74,278	477	+	503.78	323.85
EP402R	74,348	75,430	1,083	+	1,270.88	816.97
EP364R	75,500	76,609	1,110	+	2,129.51	1,368.93
M1249L	76,673	80,422	3,750	-	2,270.67	1,459.68
M448R	80,462	81,808	1,347	+	5,414.44	3,480.61
C129R	81,895	82,284	390	+	12,109.07	7,784.17
C84L	82,342	82,572	231	-	7,480.26	4,808.60
pB602L	82,647	82,781	135	-	5,208.48	3,348.21
C717R	83,066	85,219	2,154	+	1,331.21	855.75
C122R	85,206	85,523	318	+	277,068	1,708.72
C257L	85,936	86,709	774	-	4,271.67	2,745.99
C475L	86,688	88,115	1,428	-	3,006.77	1,932.87
C315R	88,168	89,115	948	+	2,895.84	1,861.56
C147L	89,183	89,626	444	-	4,447.72	2,859.17
C62L	89,786	89,974	189	-	4,670.21	3,002.19
C962R	90,056	92,944	2,889	+	4,808.18	3,090.88
ASFV G ACD 01020	92,895	93,053	159	-	3,669.56	2,358.93
B962L	93,082	95,970	2,889	-	3,510.98	2,256.99
B119L	95,930	96,289	360	-	4,446.60	2,858.44
B318L	96,270	97,226	957	-	3,439.20	2,210.85
B438L	97,193	98,509	1,317	-	4,146.23	2,665.36
B169L	98,522	99,016	495	-	3,233.89	2,078.87
B475L	99,033	100,460	1,428	-	6,160.21	752,432
B354L	100,595	101,659	1,065	-	15,178.25	9,757.16
B602L	101,670	103,262	1,593	-	19,983.35	12,846.07
B385R	103,318	104,475	1,158	+	5,096.65	3,276.32
B646L	104,572	106,512	1,941	-	14,945.10	9,607.28
B125R	106,552	106,929	378	+	3,210.77	59,902
B117L	106,902	107,249	348	-	7,960.31	5,117.19
B407L	107,256	108,494	1,239	-	5,357.13	3,443.77
B175L	108,522	109,049	528	-	4,561.82	2,932.52
B263R	109,096	109,887	792	+	931.88	599.05
B66L	109,884	110,084	201	-	1,935.19	1,244.02
G1340L	110,090	114,112	4,023	-	1,620.75	1,041.88
G1211R	114,153	117,773	3,621	+	1,525.42	980.60
CP123L	117,770	118,138	369	-	4,115.15	2,645.38
CP2475L	118,244	125,674	7,431	-	5,217.69	3,354.13
CP204L	125,778	126,362	585	-	23,310.27	14,984.74
CP530R	126,393	127,985	1,593	+	3,601.61	2,315.25
CP80R	127,988	128,230	243	+	2,770.47	1,780.96
CP312R	128,272	129,195	924	+	17,640.13	11,339.75
O174L	129,216	129,740	525	-	2,436.43	1,566.23
O61R	129,790	129,975	186	+	12,788.83	8,221.15
NP1450L	130,055	134,437	4,383	-	4,033.96	2,593.18
NP419L	134,490	135,749	1,260	-	1,775.08	1,141.09
NP868R	135,814	138,420	2,607	+	3,041.45	1,955.16
D205R	138,477	139,229	753	+	9,258.43	5,951.68
D129L	139,409	139,798	390	-	4,986.84	3,205.73
DP79L	139,871	140,110	240	-	7,729.60	4,968.88
D339L	140,179	141,198	1,020	-	3,740.13	2,404.30
D1133L	141,330	144,731	3,402	-	1,899.75	1,221.23
D117L	144,962	145,315	354	-	8,029.65	5,161.77
D345L	146,016	147,053	1,038	-	4,006.77	2,575.70
S183L	147,053	147,604	552	-	433.64	278.76
S273R	147,665	148,486	822	+	336.70	216.45
P1192R	148,521	152,099	3579	+	790.04	507.87
H359L	152,131	153,210	1,080	-	2,417.23	1,553.89
H171R	153,245	153,760	516	+	12,249.65	7,874.54
H124R	153,800	154,174	375	+	13,943.20	8,963.22
H339R	154,197	155,216	1,020	+	26,026.89	16,731.09
H108R	155,228	155,554	327	+	20,930.99	13,455.25
H233R	155,514	156,215	702	+	10,581.05	6,801.90
H240R	156,330	157,055	726	+	9,798.52	6,298.86
R298L	157,048	157,944	897	-	6,054.25	3,891.91
Q706L	157,919	160,039	2,121	-	2,119.58	1,362.55
QP509L	159,997	161,526	1,530	-	1,356.71	872.15
QP383R	161,516	162,667	1,152	+	7,765.96	4,992.26
E184L	162,615	163,169	555	-	38,533.43	24,770.77
E183L	163,213	163,767	555	-	9,609.77	6,177.53
E423R	163,798	165,069	1,272	+	1,840.66	1,183.25
E301R	165,220	166,125	906	+	2,289.76	1,471.95
E146L	166,159	166,599	441	-	2,781.77	1,788.23
E199L	166,836	167,435	600	-	1,284.11	825.48
E165R	167,463	167,960	498	+	392,485	1,911.85
E248R	167,983	168,729	747	+	1,895.10	1,218.24
E120R	168,771	169,139	369	+	51,246.85	32,943.45
EP296R	169,169	170,059	891	+	39,537.90	25,416.48
E111R	170,062	170,397	336	+	45,015.12	28,937.45
E66L	170,480	170,632	153	-	109,787	1,414.29
I267L	170,636	171,439	804	-	1,451.39	933.01
I226R	171,591	172,271	681	+	3,770.34	2,423.72
I243L	172,268	172,999	732	-	6,049.61	3,888.92
I73R	173,083	173,301	219	+	47,067.55	30,256.83
I329L	173,521	174,510	990	-	6,014.43	3,866.31
I215L	174,799	175,437	639	-	18,402.13	11,829.60
I177L	175,478	176,011	534	-	7,139.40	4,589.48
I196L	176,004	176,612	609	-	8,416.82	5,410.66
DP238L	176,706	177,422	717	-	19,279.66	12,393.71
MGF 360-16R	177,599	178,657	1,059	+	2,966.67	2,801
MGF 505-11L	178,737	180,365	1,629	-	1,193.90	767.49
MGF 100-1L	180,484	180,909	426	-	11,167.71	1,928,176
MGF 100-3L	181,274	181,582	309	-	6,213.37	3,994.20
I7L	181,681	181,989	309	-	2,227.13	1,431.69
I8L	182,203	182,514	312	-	2,109.82	1,356.27
ASFV G ACD 01870	182,609	182,746	138	+	867.28	557.52
I9R	182,709	182,999	291	+	3,958.62	2,544.76
I10L	183,075	183,587	513	-	5,890.88	3,786.89
L11L	183,826	184,107	282	-	4,880.73	3,137.52
MGF 360-18R	184,337	185,050	714	+	6,327.84	4,067.78
DP71L	185,033	185,245	213	-	7,936.80	1,169,720
DP96R	185,344	185,634	291	+	3,855.80	2,478.66
ASFV G ACD.5 01940	185,703	185,828	126	-	1,543.55	992.25
ASFV G ACD 01940	185,934	186,092	159	-	1,129.10	725.83
MGF 360-19Ra	186,245	187,054	810	+	2,779.70	1,786.90
MGF 360-19Rb	187,068	187,337	270	+	3,213.74	2,065.92
ASFV G ACD 01960	187,406	187,537	132	-	0.00	0.00
KP93L-Namibia	187,536	187,703	168	+	890.51	572.45
MGF 360-21R	187,983	189,053	1,071	+	3,275.67	2,105.73
ASFV G ACD 01980	189,042	189,236	195	-	767.21	493.19
ASFV G ACD 01990	189,743	189,889	147	-	203.54	130.85
DP60R	190,010	190,189	180	+	218.17	140.25
