# Supplementary material for: Combined Short and Long-Read Sequencing Reveals a Complex Transcriptomic Architecture of African Swine Fever Virus
Source: Viruses. 2021 Mar 30;13(4):579. doi: 10.3390/v13040579 (PMC8103240; doi:10.3390/v13040579)
Supplement: Supplementary file 1 [file viruses-13-00579-s001.zip › viruses-13-00579-s001/Table S3.xlsx]

## Sheet: Table S3. A
Table S3. This Table shows the novel TSSs and TESs determined in our study and the comparison of our data with those of Cackett et al. [12] obtained using Cage-Seq and p(A)-Seq
A. List of transcription start sites identified by LoRTIA package. Transcripts for which the TSSs were confirmed by CAGE-seq technique (Cackett et al.) are labelled with asterisk.
ORF	TSS position	Strand	Count of reads validating the given TSS										Cackett	Note
			All	Sample A				Sample B				All_dcDNA_ASFV
				4h	8h	12h	20h	4h	8h	12h	20h
L83L	5,130	-	220	20	17	16	65	36	18	27	12	9	*
L60L	5,405	-	13	0	2	4	5	2	0	0	0	0
MGF 360-3L	6,491	+	15	4	3	0	2	2	2	2	0	0	*
MGF 110-1L	7,769	-	10	0	2	0	0	6	0	0	0	2	*
MGF 110-2L	8,153	-	163	5	3	9	98	15	8	6	16	3	*
MGF 110-2L	8,337	-	12	0	0	2	4	0	2	0	4	0
MGF 110-3L	8,458	-	17	3	0	2	3	3	0	0	4	2
MGF 110-3L	8,680	-	3,062	1,548	487	602	1,683	1,476	814	618	341	200	*
MGF 110-4L	9,146	-	166	30	5	6	51	41	8	13	10	2
MGF 110-4L	9,368	-	2,377	476	143	148	630	453	215	143	102	67	*
MGF 110-4L	9,458	-	6	0	0	2	0	0	0	2	0	2
MGF 110-5L-6L	9,585	-	4	2	0	0	0	2	0	0	0	0
MGF 110-4L	9,961	-	281	47	17	17	74	58	19	23	16	10
MGF 110-5L-6L	10,064	-	5	0	0	0	2	0	0	0	3	0
MGF 110-5L-6L	10,162	-	2,558	490	79	160	551	510	153	278	114	223	*
MGF 110-7L	10,563	-	22	0	0	0	8	4	2	2	3	3
MGF 110-5L-6L	10,684	-	4	0	2	0	0	0	2	0	0	0
MGF 110-7L	10,814	-	3,139	1,571	605	530	1,565	1,503	833	594	273	304
ASFV G ACD 00160-285L	11,372	-	4,687	970	334	409	982	856	503	364	189	80
MGF 110-8L	11,854	-	150	19	6	7	56	24	9	10	14	5
MGF 100-1R	12,000	+	43	0	2	7	24	2	3	5	0	0
MGF 110-9L	13,553	-	133	26	14	9	10	34	18	6	3	13
MGF 110-10-L/MGF110-14L	14,590	-	120	19	18	10	26	17	10	12	2	6
MGF 110-12L	15,385	-	9	0	3	4	0	0	0	2	0	0
MGF 110-13lB	16,049	-	10	3	0	2	0	5	0	0	0	0
ASFV G ACD 00290	17,530	+	803	61	29	97	241	83	67	144	54	27
ASFV G ACD 00350	17,782	+	669	63	36	83	231	46	57	85	60	8
QGV56997.1	19,383	+	371	23	21	54	91	26	42	67	36	11
ASFV G ACD 00320	19,482	+	329	21	19	39	118	16	17	65	28	6	*
ASFV G ACD 00330	19,712	+	516	37	52	78	132	27	56	82	34	18
ASFV G ACD 00350	19,930	+	758	60	30	87	273	71	47	118	55	17
X69R	20,179	+	54	8	4	4	13	10	7	6	2	0
MGF 300-1L	21,534	-	52	3	6	8	7	2	10	4	3	9
ASFV_G_ACD_00290	21,682	+	294	20	23	33	99	28	27	31	27	6	*
MGF 300-2R	22,218	+	6	0	0	2	2	0	0	0	2	0	*	J154R_L - isoform
MGF 300-2R	22,243	+	23	6	5	2	3	3	4	0	0	0	*
MGF 300-4L,	23,976	-	36	4	9	6	5	4	5	0	0	3
MGF 360-8L	24,970	-	7	0	3	0	2	0	0	2	0	0	*
MGF 360-9L	26,183	-	35	2	3	4	10	3	3	5	3	2
MGF 360-10L	27,409	-	19	3	0	4	2	0	2	2	0	6
MGF 360-12L	31,407	-	55	6	3	6	12	6	8	5	0	9
MGF 505-3R	35,715	+	84	13	0	5	26	22	6	3	2	7	*
MGF 505-4R	37,956	+	27	3	2	5	10	0	5	2	0	0	*
MGF 505-5R	38,309	+	14	0	4	0	3	0	2	0	2	3	*
MGF 505-6R	40,003	+	7	3	0	0	0	2	0	0	0	2	*
MGF 505-7R	41,710	+	18	5	3	0	3	4	3	0	0	0
MGF 505-9R	43,597	+	40	8	3	0	10	7	2	3	4	3	*
MGF 505-10R	45,529	+	12	5	0	2	3	0	2	0	0	0	*
A224L	47,621	-	8	0	0	0	4	0	2	2	0	0
A224L	47,978	-	29	0	0	6	11	0	2	2	8	0	*
A224L	48,113	-	7	0	0	0	3	0	0	0	4	0
ASFV G ACD 00600	48,183	-	4	0	2	0	0	2	0	0	0	0	5
ASFV G ACD 00600	48,240	-	2,892	1,319	607	563	1,629	1,027	768	520	352	82	*
A104R	48,308	+	529	0	8	153	180	4	7	105	63	9	*
A240L	49,344	-	65	3	5	7	14	8	7	11	3	7	*
A151R	49,646	+	4,898	809	743	576	523	705	843	440	129	130	*
A151R	49,961	+	36	3	4	6	6	4	5	4	4	0	*
MGF 360-15R	50,361	+	262	67	24	17	24	66	32	12	8	12	*
A238L	52,157	-	289	58	31	26	28	59	41	25	6	15	*
A179L	55,307	-	27	0	2	9	0	5	4	4	0	3	*
A137R	55,512	+	582	0	32	161	123	4	53	148	51	10	*
A137R	55,895	+	21	5	3	2	3	2	4	2	0	0	*	Truncated (non-primary)
F334L	57,937	-	136	14	12	17	11	12	29	17	6	18
F778R	57,959	+	9	0	0	4	0	2	0	0	0	3	*
K205R	64,142	+	915	108	132	137	101	90	179	106	33	29	*
K205R	64,158	+	64	0	7	11	20	0	0	18	8	0
K78R	64,869	+	1,484	0	5	170	807	2	6	220	269	5	*
K145R	65,710	+	27	0	2	7	7	0	0	8	3	0	*
EP152R	73,293	+	7	0	0	2	2	0	3	0	0	0
EP153R	73,637	+	137	11	25	19	18	16	32	9	3	4	*
EP402R	74,801	+	74	8	7	7	18	12	12	7	3	0
M448R	80,455	+	21	0	0	6	4	0	8	3	0	0	*
C129R	81,891	+	5	0	0	0	3	0	0	0	2	0	*
pB602L	82,837	-	7	0	0	3	2	0	2	0	0	0
pB602L	82,912	-	2,647	242	296	396	626	207	426	308	115	31	*
C122R	85,124	+	73	15	6	16	12	6	8	7	0	3
C275L	86,487	-	10	2	0	0	3	3	2	0	0	0	*
C315R	88,159	+	9	0	0	3	2	2	2	0	0	0	*
C147L	89,631	-	35	0	2	5	5	0	11	9	0	3	*
C147L	89,873	-	14	0	2	4	4	0	2	2	0	0	*
B263R	109,076	+	28	3	4	6	4	0	3	4	2	2	*
CP204L	126,344	-	673	43	35	67	188	54	75	92	46	73	*
CP80R	127,979	+	17	2	3	4	3	0	5	0	0	0	*
CP312R	128,262	+	67	3	5	13	5	10	6	12	4	9	*
CP312R	128,878	+	4	0	0	0	2	0	0	0	2	0	*	Truncated (non-primary)
NP419L	135,755	-	47	5	5	8	5	3	6	9	2	4
D205R	138,438	+	347	73	41	29	29	85	46	12	12	20	*
D339L	141,202	-	21	0	11	3	2	0	0	3	0	2	*
D205R	145,348	+	28	0	4	6	6	0	5	3	0	4	*
D345L	147,056	-	9	0	0	3	0	0	3	3	0	0	*
D345L	147,156	-	5	0	0	2	0	0	0	3	0	0	*
H359L	152,195	-	22	2	8	3	4	0	5	0	0	0	*
H359L	153,219	-	70	6	10	9	9	4	21	6	0	5	*
E184L	163,182	-	938	0	35	161	291	4	63	307	67	10	*
E165R	167,460	+	355	47	42	47	59	25	64	38	12	21	*
E120R	168,764	+	1,370	0	3	125	840	2	4	149	245	2	*
EP296R	168,803	+	9	0	2	0	0	2	5	0	0	0
EP296R	169,163	+	22	2	3	3	4	3	5	0	0	2	*
I267L	171,549	-	79	12	4	9	7	16	7	14	0	10	*
I243L	172,989	-	85	0	5	14	29	0	15	9	10	3	*
I73R	173,039	+	2,231	332	167	186	561	388	230	215	104	48	*
I215L	175,497	-	240	30	6	18	36	61	20	25	13	31	*
DP238L	177,478	-	436	37	58	50	55	59	96	40	17	24	*
DP238L	177,547	-	12	0	0	3	3	0	2	4	0	0
MGF 360-16R	177,591	+	9	3	0	2	2	0	0	2	0	0	*
MGF 505-11L	180,373	-	55	8	7	6	4	9	6	4	4	7	*
MGF 100-1L	180,613	-	14	2	0	2	3	3	0	2	0	2
MGF 100-1L	180,891	-	71	0	6	15	25	0	5	14	6	0	*	Truncated (non-primary)
MGF 100-1L	181,084	-	1,325	189	123	137	246	177	166	121	81	85	*
MGF 100-3L	181,585	-	75	2	4	10	23	5	3	9	6	13
I7L	181,993	-	104	11	4	11	34	12	9	12	8	3
I7L	182,425	-	13	0	0	0	4	0	6	3	0	0
I8L	182,657	-	59	2	3	14	7	7	11	7	5	3
I9R	182,703	+	302	52	43	42	37	24	56	36	6	6
MGF 360-18R	184,329	+	175	32	21	13	27	31	32	9	3	7
DP96R	185,335	+	396	41	21	56	113	31	33	58	25	18	*
ASFV G ACD.5 01940	185,856	-	105	7	3	20	33	15	8	11	5	3	*
ASFV G ACD 01940	186,102	-	109	16	2	10	41	14	11	8	5	2	*
MGF 360-19Ra	186,225	+	4	0	0	0	2	2	0	0	0	0
KP93L-Namibia	187,526	+	20	3	0	2	8	0	3	2	2	0	*	pNG6
DP60R	598	-	13	0	0	3	3	0	4	3	0	0
L60L	5,389	-	53	0	0	8	33	0	0	4	8	0
IG1-MGF 360-9L-MGF 360-10L	26,231	+	11	0	0	4	0	0	2	0	5	0
MGF 360-14L	33,960	-	9	3	0	0	3	0	0	3	0	0	*
IG2-MGF 505-5R-MGF 505-6R	39,959	-	8	0	0	0	4	0	0	2	2	0	*
F317L	56,928	-	13	0	0	4	5	0	0	2	2	0	*
C84L	82,574	-	17	0	0	0	9	0	0	4	4	0	*
B646L	106,514	-	16	0	0	2	6	0	0	4	4	0	*
D129L	139,801	-	12	0	0	0	8	0	0	0	2	2	*
I196L	176,620	-	75	0	0	11	31	0	0	16	17	0	*
DP60R	189,994	+	20	0	3	3	4	0	6	4	0	0
MGF 300.5-2R	21,935	+	596	51	26	70	207	49	69	78	38	8

## Sheet: Table S3 B.
B. List of transcription end sites identified by LoRTIA package. Transcripts for which the TESs were confirmed by polyA-sequencing (Cackett et al.) are labelled with asterisk.
ORF	TES position	Strand	Count of reads validating the given TES										Cackett	Note
			All	Sample A				Sample B				All_dcDNA_ASFV
				4h	8h	12h	20h	4h	8h	12h	20h
L83L	4,819	-	130	12	7	9	33	22	16	16	9	6
MGF 360-3L	6,781	+	5	0	0	0	3	0	2	0	0	0
MGF 110-1L	6,830	-	71	7	8	4	12	11	7	5	2	15
MGF 110-2L	7,800	-	135	6	5	6	59	18	5	4	17	15	*
MGF 110-3L	8,161	-	17	3	2	2	3	2	3	2	0	0
MGF 110-3L	8,183	-	983	201	68	84	160	187	128	80	41	34
MGF 110-3L	8,210	-	3.097	584	172	220	723	556	309	227	155	151	*
MGF 110-3L	8,225	-	37	10	2	0	7	6	7	3	2	0
MGF 110-3L	8,455	-	21	4	2	0	3	5	3	2	0	2
MGF 110-3L	8,526	-	14	3	2	0	5	4	0	0	0	0
MGF 110-4L	8,785	-	99	9	7	6	28	19	12	9	3	6	*
MGF 110-4L	8,902	-	1.907	359	79	99	565	383	139	115	106	62
MGF 110-5L-6L	9,146	-	9	0	2	0	2	3	2	0	0	0
MGF 110-5L-6L	9,468	-	2.828	561	127	172	670	552	223	189	142	192
MGF 110-5L-6L	9,705	-	9	0	0	0	4	3	0	0	2	0
MGF 110-7L	10,220	-	45	12	4	4	5	5	10	3	0	2
MGF 110-7L	10,270	-	5.302	1083	390	330	1003	978	573	354	213	378
MGF 110-7L	10,481	-	13	3	0	2	3	3	2	0	0	0
MGF 110-7L	10,619	-	11	4	2	2	0	3	0	0	0	0
ASFV G ACD 00160-285L	10,699	-	6	3	0	0	0	3	0	0	0	0
ASFV G ACD 00160-285L	10,899	-	4	0	0	2	0	2	0	0	0	0
ASFV G ACD 00160-285L	10,991	-	1.911	360	149	155	366	387	225	146	77	46
ASFV G ACD 00160-285L	11,034	-	8	2	2	0	2	2	0	0	0	0
MGF 110-8L	11,429	-	142	15	4	6	40	18	4	8	17	30
MGF 100-1R	12,516	+	24	3	0	4	7	3	2	0	3	2
MGF 110-9L	12,573	-	115	19	10	8	10	28	13	6	4	17
MGF 110-10-L/MGF110-14L	13,718	-	98	18	10	9	9	12	13	12	4	11
ASFV G ACD 00240	14,412	-	4	0	2	0	0	0	0	2	0	0
MGF 110-13lB	15,150	-	26	0	5	2	6	3	3	3	0	4
ASFV G ACD 00290	17,868	+	4	0	0	0	2	0	0	2	0	0
ASFV G ACD 00350	17,896	+	5	0	0	0	3	2	0	0	0	0
ASFV G ACD 00350	17,963	+	872	60	35	113	277	67	81	121	80	38
ASFV G ACD 00300	18,383	+	28	5	3	4	2	4	3	2	2	3
ASFV G ACD 00320	19,699	+	404	30	27	53	114	30	41	52	38	19	*
ASFV G ACD 00330	20,130	+	833	63	56	114	257	54	71	134	56	28
ASFV G ACD 00350	20,272	+	6	0	0	2	2	0	0	2	0	0
X69R	20,421	+	46	5	5	9	9	5	8	5	0	0
MGF 300-1L	20,460	-	4	0	0	0	2	0	2	0	0	0
ASFV_G_ACD_00290	21,921	+	197	11	10	19	71	16	18	23	17	12
MGF 300.5-2R	22,200	+	360	34	17	30	118	27	45	47	27	15
MGF 300-2R	22,888	+	27	4	4	2	4	4	6	3	0	0	*
MGF 300-4L	23,203	-	4	0	0	2	0	0	2	0	0	0
MGF 360-8L	23,988	-	9	0	0	0	2	0	2	3	0	2	*
MGF 360-9L	25,832	-	8	0	0	2	2	0	0	2	0	2
MGF 360-12L	29,885	-	7	0	0	2	0	2	0	0	0	3
MGF 360-12L	30,242	-	27	2	4	0	4	2	8	2	2	3
MGF 505-1R	30,305	+	10	0	0	4	0	0	2	0	2	2
MGF 505-3R	36,752	+	34	6	0	0	10	8	2	0	3	5	*
MGF 505-4R	38,295	+	33	4	2	5	9	2	6	3	2	0
MGF 505-6R	41,696	+	31	4	0	3	5	4	3	2	2	8
MGF 505-7R	43,584	+	25	4	4	2	2	3	0	0	2	8
MGF 505-9R	45,515	+	16	3	2	0	4	2	0	0	0	5	*
A224L	46,868	-	7	0	3	2	0	0	2	0	0	0	*	3' UTR Isoform (non primary)
A224L	47,236	-	114	17	15	11	6	18	21	12	2	12	*
MGF 505-10R	47,275	+	8	0	0	2	2	0	2	0	0	2
ASFV G ACD 00600	47,446	-	5	3	0	0	0	2	0	0	0	0
ASFV G ACD 00600	47,525	-	11	4	0	0	2	3	2	0	0	0
ASFV G ACD 00600	47,748	-	5	3	0	0	0	0	2	0	0	0
ASFV G ACD 00600	47,989	-	3.553	704	314	284	831	525	384	262	183	66	*
A240L	48,427	-	60	2	7	6	12	3	6	6	2	16	*
A151R	49,784	+	74	16	9	4	10	16	13	4	2	0	*
A118R	49,985	+	7	0	3	0	2	0	2	0	0	0
A151R	50,173	+	19	2	2	0	3	2	3	0	0	7	*	3' UTR Isoform (non primary)
A151R	50,223	+	5	2	0	0	0	0	3	0	0	0
A151R	50,248	+	2.187	335	295	290	234	318	331	197	59	128
A151R	50,353	+	12	2	2	0	0	0	2	4	0	2
MGF 360-15R	51,269	+	140	27	15	11	16	29	16	7	4	15
A238L	51,279	-	202	33	22	15	16	37	36	13	6	24
MGF 360-15R	51,387	+	34	5	4	3	2	4	3	2	0	11
A179L	54,291	-	17	0	0	4	0	2	2	2	0	7	*
A137R	56,146	+	22	3	2	2	2	2	3	3	3	2	*
F334L	56,946	-	65	7	6	8	5	5	9	6	3	16	*
K205R	64,792	+	16	3	0	3	2	2	3	3	0	0
K205R	64,818	+	120	13	21	17	16	8	16	15	7	7
K205R	64,851	+	166	25	25	27	15	17	27	17	6	7
K78R	65,800	+	15	0	0	0	9	0	0	3	3	0	*
K145R	66,167	+	19	2	3	2	2	2	0	0	2	6
EP153R	74,032	+	21	0	0	3	4	2	6	2	2	2
EP153R	74,365	+	71	10	16	9	5	7	11	8	2	3
EP153R	74,953	+	54	5	6	11	10	8	6	3	2	3
EP402R	75,785	+	13	2	0	2	0	4	3	2	0	0
C129R	82,407	+	14	0	0	2	2	0	4	3	0	3	*
pB602L	82,597	-	1.149	118	140	172	249	88	183	134	52	13	*
C122R	85,801	+	4	0	0	0	2	0	2	0	0	0
C122R	85,972	+	7	2	3	0	0	0	2	0	0	0
C122R	86,136	+	31	4	4	7	4	5	2	2	0	3
c275L	86,209	-	4	0	0	2	0	0	2	0	0	0
C147L	89,103	-	9	0	0	2	2	0	0	2	0	3	*
CP204L	125,685	-	644	54	39	58	129	63	64	68	43	126	*
CP204L	126,247	-	4	0	0	0	2	0	2	0	0	0
CP312R	129,347	+	143	4	7	12	12	14	15	9	10	60
NP419L	134,445	-	17	0	2	3	0	0	3	2	2	5	*
NP419L	135,550	-	10	0	2	2	3	0	0	3	0	0
D205R	139,334	+	4	0	0	2	0	0	2	0	0	0
D205R	139,406	+	161	26	20	20	8	36	13	5	6	27
DP79L	139,812	-	20	0	7	2	0	2	0	2	0	7	*
D345L	145,669	-	16	0	2	3	2	0	4	2	0	3	*
H359L	151,958	-	33	4	6	4	2	2	8	3	0	4	*
R298L	156,981	-	9	2	0	2	2	0	3	0	0	0	*
E184L	162,670	-	6	0	0	0	3	0	0	3	0	0
E165R	167,969	+	270	40	23	31	49	26	37	34	9	21
E120R	169,342	+	8	0	0	0	6	0	0	0	2	0
EP296R	170,337	+	21	2	2	4	2	0	4	0	0	7
E111R	170,408	+	30	3	10	2	2	3	4	0	0	6	*
I73R	173,396	+	4	2	0	0	0	2	0	0	0	0
I73R	173,457	+	929	137	61	71	216	165	109	88	48	34
I73	173,548	+	7	0	0	2	3	2	0	0	0	0
I73R	173,639	+	12	0	2	2	0	2	3	3	0	0
I73R	174,057	+	14	2	0	2	0	2	4	2	0	2	*	3' UTR Isoform (non primary)
I73R	174,291	+	24	2	3	4	2	2	5	2	0	4
I215L	174,568	-	145	21	13	4	31	22	18	8	5	23	*
I215L	174,785	-	4	2	0	0	0	2	0	0	0	0	*	3' UTR Isoform (non primary)
DP238L	176,637	-	273	30	35	26	36	37	40	19	7	43	*
DP238L	176,989	-	14	0	0	2	4	0	2	3	3	0
MGF 360-16R	178,698	+	41	4	5	4	4	11	2	2	3	6	*
MGF 505-11L	178,729	-	8	0	3	0	0	0	0	2	0	3
MGF 100-1L	180,386	-	765	98	50	72	119	121	99	63	27	116	*
MGF 100-1L	180,424	-	22	4	0	3	3	2	5	2	0	3
MGF 100-3L	180,671	-	8	0	0	2	2	0	2	0	0	2
MGF 100-1L	180,743	-	7	0	0	0	3	0	0	2	2	0
MGF 100-3L	181,362	-	6	0	0	0	2	0	0	2	0	2
MGF 100-3L	181,408	-	29	0	0	3	18	3	0	3	2	0
I7L	181,655	-	102	10	10	7	28	12	14	8	10	3
I8L	182,120	-	28	2	3	4	6	3	5	3	0	2
I9R	183,010	+	4	0	0	2	0	0	0	2	0	0
I9R	183,392	+	7	0	0	3	2	0	0	2	0	0
I10L	183,494	+	166	31	27	17	17	12	25	18	6	13
MGF 360-18R	185,057	+	54	13	3	2	9	10	7	2	3	5
ASFV G ACD.5 01940	185,635	-	25	5	0	3	7	3	3	2	2	0
DP96R	185,647	+	166	15	10	17	57	13	16	18	12	8	*
ASFV G ACD.5 01940	185,686	-	26	0	3	8	6	3	2	4	0	0
DP96R	185,733	+	42	2	2	8	9	4	7	6	2	2	*	3' UTR Isoform (non primary)
ASFV G ACD 01940	185,868	-	7	3	0	0	0	2	0	2	0	0
ASFV G ACD.5 01940	185,895	+	37	3	2	5	6	2	4	10	0	5
ASFV G CD 01940	185,918	-	6	0	0	0	2	2	2	0	0	0
MGF 360-19Ra-MGF 360-19Rb	187,363	+	8	0	0	2	2	2	0	0	0	2	*
KP93L-Namibia	187,847	+	21	3	0	2	10	0	2	2	2	0	*	pNG6

## Sheet: Table S3. C
C. List of transcription start sites identified manually. Transcripts for which the TSSs were confirmed by CAGE-seq technique (Cackett et al.) are labelled with asterisk.
ORF	TSS position	Strand	Count of reads validating the given TSS											Cackett	Note
			All	Sample A				Sample B				All_dcDNA_ASFV	dRNA
				4h	8h	12h	20h	4h	8h	12h	20h
raRNA5	66	+	1				1
raRNA4	172	-	1			1
raRNA6	245	+	1				1
raRNA3	268	-	1				1
raRNA2	336	-	1			1
raRNA1	587	-	1			1
hypothetical protein ASFV_Kyiv_2016_131_00002	1.112	+	1				1
KP93L	1.742	-	1				1								undetermined TSS - cDNA
MGF 360-1Lb	2.899	-	1										1		undetermined TSS - dRNA
ID=MGF 360-1La	2.914	-	7	0	0	0	0	3	2	0	0	2		*
L83L	5.129	-	2			1							1	*
MGF 110-8L	11.282	+	1										1		undetermined TSS - dRNA
MGF 110-8L	11.282	+	1										1		undetermined TSS - dRNA
MGF 360-6L	19.316	-	1										1		undetermined TSS - dRNA
ASFV G ACD 00290	21.697	+	1										1		undetermined TSS - dRNA
MGF 360-9L	25.423	+	1										1		undetermined TSS - dRNA
MGF 360-11L	28.482	-	1										1		undetermined TSS - dRNA
MGF 505-1R	28.674	+	5	0	0	2	3	0	0	0	0	0
MGF 505-1R	30.347	-	1										1		undetermined TSS - dRNA
MGF 360-13L	32.601	-	1										1		undetermined TSS - dRNA
MGF 505-3R	35.730	+	1										1	*	undetermined TSS - dRNA
MGF 505-4R	36.762	+	1		1									*
MGF 505-7R	43.390	-	1										1		undetermined TSS - dRNA
IG3-MGF 505-9R-MGF 505-10R	45.392	+	1			1
ASFV G ACD 00600	48.230	-	1										1		undetermined TSS - dRNA
A240L	49.331	-	1										1		undetermined TSS - dRNA
A151R	49.395	+	1										1		undetermined TSS - dRNA
IG4-A151R-MGF 360-15R	50.126	+	3	0	0	0	3	0	0	0	0	0		*
A238L	52.146	-	1										1		undetermined TSS - dRNA
F1055L	63.959	-	1										1	*	undetermined TSS - dRNA
K145R	65.327	+	1									1
K421R	67.455	+	1										1		undetermined TSS - dRNA
EP424R	71.587	+	1			1								*
C122R	85.144	+	1										1	*	undetermined TSS - dRNA					204
C257L	86.488	-	1						1					*	undetermined TSS - cDNA
B962L	93.523	-	1										1		undetermined TSS - dRNA
ASFV G ACD 01020	93.536	-	1					1
B125R	106.38	+	1										1		undetermined TSS - dRNA
G1340L	113.194	+	1										1		undetermined TSS - dRNA
G1211R	114.169	+	1										1	*	undetermined TSS - dRNA
CP2475L	120.556	-	1									1		*	undetermined TSS - cDNA
CP2475L	123.987	+	2	0	0	0	0	0	2	0	0	0
CP530R	126.388	+	1			1								*
O61R	129.781	+	1							1				*
NP868R	136.326	+	1										1		undetermined TSS - dRNA
D205R	137.005	+	1										1		undetermined TSS - dRNA
D205R	138.451	+	1										1	*	undetermined TSS - dRNA
DP79L	140.256	-	1							1
P1192R	148.517	+	5	0	0	2	0	0	0	0	0	3		*
H171R	153.246	+	1										1	*	undetermined TSS - dRNA
H339R	154.759	+	1										1		undetermined TSS - dRNA
H108R	154.764	+	1										1		undetermined TSS - dRNA
H108R	154.958	+	3	0	0	0	2	0	0	0	0	0	1
E146L	166.590	-	1										1	*	undetermined TSS - dRNA
I267L	171.535	-	1										1		undetermined TSS - dRNA
IG6-I73R-I329L	173.322	+	1								1
IG7-I329L-I215L	174.515	+	1					1
I177L	176.031	-	1								1			*
I10L	183.626	-	1					1
L11L	184.069	-	12	0	0	0	12	0	0	0	0	0			undetermined TSS - cDNA
DP71L	185.256	-	1										1		undetermined TSS - dRNA
DP71L	185.258	-	1										1		undetermined TSS - dRNA
MGF 360-19Rb	187.114	+	1			1								*
MGF 360-21R	188.001	+	1										1		undetermined TSS - dRNA
raRNA4	190.256	+	1			1
raRNA3	190.324	+	1				1
raRNA5	190.347	-	1				1
raRNA2	190,420	+	1			1
raRNA6	190.526	-	1				1
MGF 360-1La-KP93L	2.625	-	1									1
NP1450L	134.415	-	1									1		*
raRNA1	189,994	+	1			1

## Sheet: Table S3. D
D. List of transcription end sites identified manually. Transcripts for which the TESs were confirmed by polyA-sequencing (Cackett et al.) are labelled with asterisk.
ORF	TES position	Strand	Count of reads validating the given TES										dRNA	Cackett
			All	Sample A				Sample B				All_dcDNA_ASFV
				4h	8h	12h	20h	4h	8h	12h	20h
raRNA1	1	-	2			1	1								Manual
raRNA2	1		1			1									Manual
raRNA3	1		1			1									Manual
raRNA4	1		1			1									Manual
raRNA5	360	+	1				1								Manual
raRNA6	423	+	1				1								Manual
DP60R	296	-	1				1								Manual
hypothetical protein ASFV_Kyiv_2016_131_00002	1,870	+	1				1								Manual
KP93L	1,368	-	1				1								Manual
MGF 360-1Lb	1,752	-	5					2	3						Manual
MGF 360-1Lb	2,298	-	1										1		Manual-dRNA
KP177R	4,203	-	1			1									Manual
L60L	5,195	-	1				1								Manual
MGF 110-8L	11,913	+	1										1		Manual-dRNA			226
ASFV G ACD 00190	13,246	+	1										1		Manual-dRNA
MGF 360-6L	18,012	-	1										1		Manual-dRNA
MGF 300-2R	22,890	+	1										1	*	Manual-dRNA
MGF 300-4L	22,732	-	8	2	3	3									Manual
MGF 360-9L	24,983	-	7			2						4	1	*	Manual-dRNA
MGF 360-9L	25,937	+	1										1		Manual-dRNA
MGF 360-10L	26,211	-	2									2			Manual
IG1-MGF 360-9L-MGF 360-10L	26,349	+	2								2				Manual
MGF 360-12L	29,777	-	1										1		Manual-dRNA
MGF 360-13L	31,420	-	1										1		Manual-dRNA
MGF 360-14L	32,643	-	1				1								Manual
MGF 505-4R	38,296	+	1										1	*	Manual-dRNA
MGF 505-5R	39,989	+	10		2	3	3					2		*	Manual
IG2-MGF 505-5R-MGF 505-6R	39,830	-	1								1				Manual
MGF 505-7R	42,754	-	1										1		Manual-dRNA
IG3-MGF 505-9R-MGF 505-10R	45,516	+	1			1								*	Manual
MGF 505-10R	45,900	-	1										1		Manual-dRNA
A104R	48,012	-	1										1		Manual-dRNA
IG4-A151R-MGF 360-15R	50,250	+	1				1							*	Manual
QGV56996.1	50,801	-	1										1		Manual-dRNA
F317L	55,681	-	1			1									Manual
F778R	60,416	+	11			2	2					7		*	Manual
F1055L	60,671	-	1										1	*	Manual-dRNA
K421R	67,962	+	1									1			Manual
EP1242L	69,688	+	1										1		Manual-dRNA
EP424R	73,263	+	1			1									Manual
C84L	82,331	-	1				1								Manual
C257L	86,737	+	2		2										Manual
C315R	89,338	+	13		3	4	2					4		*	Manual
C257L	87,363	+	1										1		Manual-dRNA
C257L	85,735	-	1						1						Manual
ASFV G ACD 01020	92,875	-	1					1							Manual
B962L	93,026	-	1										1		Manual-dRNA
B646L	104,500	-	1				1								Manual
B117L	107,270	+	1				1								Manual-dRNA
B66L	110,269	+	2						2					*	Manual
G1340L	113,747	+	1										1		Manual-dRNA
G1211R	117,926	+	1										1		Manual-dRNA
CP2475L	118,070	-	2									2			Manual
CP2475L	124,158	+	2						2						Manual
CP80R	129,348	+	1			1								*	Manual
O61R	130,740	+	1								1				Manual
NP1450L	129,911	-	2									2		*	Manual
NP868R	138,899	+	1										1		Manual-dRNA
D129L	140,038	+	1										1		Manual-dRNA
D129L	140,032	+	1										1		Manual-dRNA
D129L	138,758	-	2			1							1		Manual
DP79L	139,814	-	1								1			*	Manual
D205R	146,601	+	7		3		2					2		*	Manual
P1192R	152,386	+	2									2		*	Manual
H108R	155,658	+	2						1				1		Manual-dRNA
H339R	155,240	+	1										1		Manual-dRNA
H233R	156,604	+	1										1	*	Manual-dRNA
E146L	165,876	-	1										1		Manual-dRNA
E111R	169,555	-	1										1	*	Manual-dRNA
E66L	170,453	-	2									2			Manual
IG6-I73R-I329L	173,454	+	1								1				Manual
IG7-I329L-I215L	174,615	+	1					1							Manual
I215L	174,820	-	1								1				Manual
I177L	175,414	-	1			1									Manual
L11L	184,322	+	1									1			Manual
I10L	182,974	-	1					1							Manual
L11L	183,720	-	1								1				Manual
MGF 360-18R	184,247	-	1										1		Manual-dRNA
DP71L	185,001	-	1										1	*	Manual-dRNA
MGF 360-19Rb	187,362	+	1			1								*	Manual
MGF 360-21R	189,066	+	1										1		Manual-dRNA
DP60R	190,296	+	1				1								Manual
MGF 360-1La-KP93L	1,367	-	1									1			Manual
