# Supplementary material for: Combined Short and Long-Read Sequencing Reveals a Complex Transcriptomic Architecture of African Swine Fever Virus
Source: Viruses. 2021 Mar 30;13(4):579. doi: 10.3390/v13040579 (PMC8103240; doi:10.3390/v13040579)
Supplement: Supplementary file 1 [file viruses-13-00579-s001.zip › viruses-13-00579-s001/Table S4.xlsx]

## Sheet: Table S4. A
Table S4. ASFV transcripts along with their the expression dynamics.
A. List of transcripts identified by LoRTIA software.
Name	Count of reads validating the given transcript										Abundance
	Sample A				Sample B				dCDNA	dRNA
	4h	8h	12h	20h	4h	8h	12h	20h
L83L	23	15	13	60	36	14	34	13	7	*	Medium
L60L-L83L	0	2	3	5	2	2	0	1	1	*	Low
AS2-MGF 360-3L	0	2	1	3	2	2	1	0	0		Low
MGF 110-1L	7	6	2	5	18	7	2	0	6	*	Low
MGF 110-2L-ASFV G ACD 00090-MGF 110-1L	0	0	2	0	0	0	0	0	0	*	Very low
MGF 110-2L	7	4	7	102	18	11	7	21	3	*	Medium
MGF 110-3L-MGF 110-2L	7	1	1	6	9	3	0	4	1	*	Low
MGF 110-2L-L2	1	0	0	0	0	0	0	0	0		Very low
MGF 110-2L-L	1	0	0	0	0	0	0	0	0		Very low
MGF 110-3L-AT-L2	5	4	3	3	5	3	3	0	2		Low
MGF 110-3L.3-AT-L	3	1	1	6	7	2	4	5	1		Low
MGF 110-3L-AT-L	655	219	256	516	604	369	255	102	65		High
MGF 110-3L.3	14	0	4	47	29	3	9	27	13		Medium
MGF 110-3L	1.214	347	485	1.451	1.195	617	481	293	160		High
MGF 110-4L-MGF 110-3L	0	0	0	2	1	0	0	0	0		Very low
MGF 110-3L-AT-S	19	5	7	20	17	14	7	4	1		Low
nc-MGF 110-3L	13	5	1	11	16	9	4	1	2		Low
nc-MGF 110-3L-AT-S	12	1	0	9	7	2	1	2	0	*	Low
MGF 110-4L.3-AT-L	17	5	7	32	19	13	7	4	2		Medium
MGF 110-4L-AT-L	13	8	8	16	14	10	13	4	3	*	Low
MGF 110-4L-L2	0	3	1	0	2	1	0	0	0		Very low
MGF 110-5L-6L-MGF 110-4L	1	0	0	0	0	0	1	0	0	*	Very low
MGF 110-4L.3	371	40	86	809	513	102	101	183	30		High
MGF 110-4L	601	165	182	735	571	275	164	129	66	*	High
MGF 110-4L-L	0	1	1	0	0	1	0	0	1		Very low
MGF 110-4L-L2-AT-S	8	9	4	4	8	13	5	0	1		Low
MGF 110-5L-6L-MGF 110-4L-AT-S	4	2	9	2	5	7	5	0	7	*	Low
MGF 110-7L-MGF 110-5L-6L-MGF 110-4L	0	0	0	0	0	0	0	0	1		Very low
MGF 110-5L-6L-AT-L	0	0	1	0	0	0	0	0	0		Very low
nc-MGF 110-4L	3	3	0	9	7	3	2	1	1		Low
MGF 110-5L-6L.2-AT-L2	847	214	285	1.234	849	405	254	276	53		High
MGF 110-5L-6L	464	79	140	466	465	150	260	103	184	*	High
MGF 110-7L-MGF 110-5L-6L	5	10	4	1	5	8	1	0	5	*	Low
MGF 110-5L-6L.1	1	0	0	3	1	0	0	5	1	*	Low
285L-MGF 110-7L-MGF 110-5L-6L	0	1	0	0	0	0	0	0	0		Very low
MGF 110-5L-6L.6	3	1	2	3	2	2	0	0	0	*	Low
MGF 110-5L-6L-L2	0	1	0	0	0	0	0	0	0		Very low
nc-MGF 110-5L-6L	1	2	2	10	5	3	0	3	1		Low
MGF 110-7L-AT-L2	0	0	1	0	0	0	0	1	0		Very low
nc-MGF 110-5L-6L-L	0	1	0	0	0	1	0	0	1		Very low
MGF 110-7L-AT-L	17	6	6	9	9	10	6	0	1		Low
MGF 110-7L.1-AT-L	0	0	0	0	0	0	0	0	1		Very low
MGF 110-7L	1.597	621	554	1.599	1.566	859	617	287	292	*	High
285L-MGF 110-7L	2	2	2	0	0	0	4	0	2	*	Low
MGF 110-7L.1	15	2	8	72	53	4	10	31	36		Medium
nc-MGF 110-7L-AT-L	9	2	3	6	8	2	0	0	0	*	Low
nc-MGF 110-7L	8	0	1	3	9	0	0	2	1		Low
ASFV G ACD 00160-285L-AT-L2	0	0	0	0	1	0	0	0	0		Very low
ASFV G ACD 00160-285L-AT-L	1	1	2	1	2	1	1	0	1	*	Low
ASFV G ACD 00160-285L	792	288	343	832	783	451	345	176	50	*	High
MGF 110-8L-ASFV G ACD 00160-285L	0	1	0	0	0	0	0	0	0	*	Very low
ASFV G ACD 00160-285L-AT-S2	6	2	3	8	4	2	0	3	1		Low
MGF 110-8L	26	4	7	51	22	8	10	16	5	*	Medium
MGF 100-1R	1	2	6	8	3	2	1	2	1	*	Low
MGF 110-9L	31	26	8	13	46	22	10	4	15	*	Medium
MGF 110-10-L/MGF110-14L	16	14	7	17	14	10	13	2	4	*	Low
MGF 110-12L-ASFV G ACD 00240	0	61	51	6	0	40	28	5	0		Medium
MGF 110-13lB	2	2	4	2	4	1	1	2	1	*	Low
ASFV G ACD 00290-ASFV G ACD 00350-AT-L	0	0	1	2	1	0	0	1	0		Very low
ASFV G ACD 00290-ASFV G ACD 00350	55	32	87	202	68	66	125	56	21	*	Medium
ASFV G ACD 00290-ASFV G ACD 00350-ASFV G ACD 00300	2	4	3	1	2	1	0	0	0	*	Low
ASFV G ACD 00290	0	1	0	1	1	0	1	0	0		Very low
ASFV G ACD 00350-AT-L2	49	34	73	209	38	60	86	50	6		Medium
ASFV G ACD 00350-ASFV G ACD 00300	4	1	4	2	3	0	1	3	2	*	Low
ASFV G ACD 00350	1	0	0	1	1	2	0	0	0		Very low
QGV56997.1-ASFV G ACD 00320	19	21	38	76	23	31	50	27	7	*	Medium
QGV56997.1-ASFV G ACD 00320-ASFV G ACD 00330	0	0	0	0	0	1	0	0	0		Very low
ASFV G ACD 00320	22	25	41	115	19	18	49	30	7	*	Medium
ASFV G ACD 00320-ASFV G ACD 00330	0	0	1	0	1	0	1	0	0	*	Very low
ASFV G ACD 00330	36	47	66	123	26	59	78	31	14	*	Medium
ASFV G ACD 00330-X69R	0	1	1	0	0	0	0	1	0		Very low
ASFV G ACD 00330-AT-L	0	0	2	0	0	0	1	0	0		Very low
ASFV G ACD 00350	64	31	87	268	74	48	117	56	14	*	Medium
ASFV G ACD 00350-X69R	5	0	1	2	1	1	1	0	1	*	Low
ASFV G ACD 00350-AT-L	1	0	0	0	0	0	2	2	0		Very low
X69R	10	5	10	15	11	10	7	2	0		Low
MGF 300-1L	1	3	3	3	1	8	3	1	5	*	Low
ASFV_G_ACD_00290	12	16	30	91	22	23	24	20	4	*	Medium
ASFV_G_ACD_00290-MGF 300.5-2R	8	11	9	9	8	14	6	2	3	*	Low
MGF 300.5-2R	58	23	58	199	51	64	62	37	5	*	Medium
MGF 300.5-2R-MGF 300-2R	0	0	3	1	1	1	0	0	1		Very low
MGF 300-2R-L	0	0	0	0	0	2	0	0	0	*	Very low
MGF 300-2R	7	7	2	4	5	5	2	1	1	*	Low
nc-MGF 300-4L	1	3	3	0	2	2	0	0	0	*	Low
MGF 360-8L	0	2	1	0	0	1	1	0	0	*	Very low
nc-MGF 360-9L	1	1	2	7	2	2	3	1	1	*	Low
MGF 360-10L-AT-L	0	0	1	0	0	0	0	0	0	*	Very low
MGF 360-12L-AT-L	0	1	1	0	2	0	0	0	1	*	Very low
MGF 360-12L	2	3	2	3	4	8	3	0	4	*	Low
MGF 505-3R	9	1	2	16	17	3	3	2	4	*	Low
MGF 505-4R.13	7	4	5	15	2	5	4	2	0	*	Low
MGF 505-6R	6	1	2	1	4	2	0	0	3	*	Low
MGF 505-7R	5	3	1	1	1	1	0	0	6	*	Low
MGF 505-9R	2	1	1	1	4	1	0	0	0	*	Low
MGF 505-10R	0	0	2	1	0	2	0	0	0	*	Very low
ASFV G ACD 00600-A224L-AT-L	1	3	3	1	0	3	2	1	2	*	Low
A224L.5	1	0	1	2	0	3	2	0	1	*	Low
ASFV G ACD 00600-A224L	45	43	29	8	52	58	16	1	16	*	Medium
A224L	0	0	0	0	2	1	0	0	0		Very low
A224L-L	0	0	0	0	0	0	0	1	0	*	Very low
ASFV G ACD 00600-AT-L3	6	2	1	0	3	2	5	0	0		Low
ASFV G ACD 00600-AT-L2	3	4	1	2	3	3	1	0	0		Low
ASFV G ACD 00600-AT-L	2	1	0	0	2	2	1	0	0		Very low
ASFV G ACD 00600	1.768	762	705	2.109	1.304	942	669	456	86	*	High
ASFV G ACD 00600-S	2	3	2	2	2	0	0	2	1		Low
A104R-A240L-A118R	0	0	0	1	0	0	0	0	0	*	Very low
A240L	2	7	7	8	3	7	9	2	6	*	Low
nc-A151R	25	12	7	20	25	25	7	3	1		Medium
A151R	714	693	534	441	646	760	419	124	87	*	High
A151R-AT-L	3	5	2	1	2	4	8	1	0		Low
A151R-MGF 360-15R	1	3	1	1	2	1	1	0	0	*	Low
A151R-AT-S2	5	2	3	9	5	4	2	1	13		Low
A151R-AT-S	5	2	2	2	3	6	0	1	0		Low
A151R-MGF 360-15R-AT-L	2	2	1	0	0	0	0	0	2		Very low
A151R.3	0	1	0	0	0	0	0	0	1		Very low
MGF 360-15R	23	12	8	15	33	20	8	1	3	*	Medium
MGF 360-15R-AT-L	6	4	2	0	7	4	1	1	4		Low
A238L	35	22	13	21	36	33	18	4	10	*	Medium
A179L	0	2	8	1	5	3	4	0	4	*	Low
A137R	0	0	0	1	0	1	1	1	0	*	Very low
A137R.4	3	3	2	1	2	4	2	0	1	*	Low
F334L.2	10	10	17	6	6	22	16	3	14	*	Medium
K205R-AT-S	4	2	4	1	3	5	2	1	0	*	Low
K205R-AT-S2	24	34	28	30	17	34	26	8	7		Medium
K205R	57	69	57	31	54	75	48	17	9	*	Medium
K205R-K78R-K196R-K145R	0	3	0	0	0	0	0	0	0	*	Very low
K205R-S-AT-S2	0	0	2	0	0	0	0	0	0	*	Very low
K205R-S	0	1	0	1	0	2	0	0	1		Very low
K205R-K78R	0	1	0	0	0	0	0	0	0		Very low
K205R-S-AT-S3	0	0	0	0	0	0	1	0	0		Very low
K78R-K196R-K145R	0	0	0	1	0	0	0	0	0	*	Very low
K145R	0	1	1	0	1	1	0	0	0	*	Very low
EP152R-EP153R	1	1	0	0	0	1	0	0	0	*	Very low
EP152R-EP153R-AT-L	0	0	0	0	0	1	0	0	0	*	Very low
nc-EP152R-EP153R	2	1	2	5	2	3	3	2	1	*	Low
EP153R	21	31	29	13	21	32	8	2	3	*	Medium
EP153R-AT-L	1	2	1	0	0	3	0	0	1		Very low
EP153R-EP402R	0	1	0	0	0	1	0	0	0		Very low
EP402R.2	2	0	0	0	5	4	1	0	2	*	Low
M448R-C129R	0	0	3	2	0	5	0	1	0	*	Low
C129R	0	1	0	0	0	1	0	0	0	*	Very low
pB602L-L	301	338	421	671	270	465	380	127	34	*	High
pB602L	1	0	2	3	1	0	3	0	0		Low
C122R-AT-L2	0	1	1	3	1	2	1	1	0		Low
C122R-AT-L	3	1	1	0	0	2	1	0	0	*	Very low
C122R	8	3	11	5	5	2	6	0	1	*	Low
nc-c275L	2	1	1	2	2	3	0	1	1		Low
C147L	0	2	5	3	0	2	1	2	1	*	Low
C147L-S	0	0	0	0	0	1	0	0	0		Very low
CP204L.2	71	54	106	225	87	129	140	60	77	*	Medium
nc-CP204L	0	0	0	4	0	3	0	2	0	*	Very low
CP80R-CP312R	0	2	3	0	1	6	1	1	1	*	Low
CP312R	3	6	11	7	8	9	12	3	9	*	Low
CP312R.6	0	0	1	0	0	1	1	0	0	*	Very low
NP419L	1	2	4	1	1	5	2	1	2	*	Low
nc-NP419L	2	2	2	5	0	0	4	0	1	*	Low
D205R-AT-L	0	0	2	0	2	0	0	0	0	*	Very low
D205R-AT-L2	61	39	33	11	67	40	8	6	16	*	Medium
D339L-DP79L	0	9	4	1	2	1	3	2	2	*	Low
D345L-S	0	0	1	0	0	1	0	0	0	*	Very low
D345L	0	0	1	0	0	1	1	0	1	*	Very low
nc-H359L	3	10	3	6	1	6	2	1	0	*	Low
H359L	2	4	8	3	3	16	4	1	3	*	Low
nc-E184L	0	8	26	75	0	8	64	13	2		Medium
E165R	72	62	72	96	41	84	70	15	27	*	Medium
E120R	0	0	0	4	0	0	2	2	0		Very low
EP296R-E111R-L	0	3	1	0	1	0	0	0	0	*	Very low
EP296R-L	0	1	0	1	0	2	0	0	0	*	Very low
EP296R-E111R	4	7	2	3	3	6	0	0	1	*	Low
EP296R	1	2	4	1	0	2	1	0	0	*	Low
I73R	430	190	234	606	493	303	258	119	46	*	High
I73R-AT-L2	2	6	3	0	3	3	5	0	0		Low
I73R-AT-L3	3	1	2	0	2	3	2	0	0	*	Low
I73R-AT-L4	1	2	3	1	2	3	2	0	2	*	Low
I73R-AT-S	3	1	0	2	4	0	3	0	0		Low
I73-AT-L	5	1	4	7	2	0	0	1	1		Low
I215L	30	8	9	30	45	14	13	9	18	*	Medium
I215L-AT-S	2	0	0	1	3	0	0	1	0	*	Very low
DP238L	36	60	44	44	59	76	37	6	26	*	Medium
nc-DP238L	0	0	0	1	0	0	2	1	1		Very low
MGF 360-16R	8	7	5	7	8	4	3	4	1	*	Low
MGF 505-11L	1	1	3	1	0	2	1	0	3	*	Low
MGF 100-1L	164	108	130	192	212	166	101	60	98	*	High
MGF 100-3L-MGF 100-1L	1	5	12	4	7	5	4	4	9	*	Low
MGF 100-1L.2	0	0	0	0	0	0	1	0	0	*	Very low
I7L-MGF 100-3L-MGF 100-1L	0	0	0	0	0	1	0	0	0	*	Very low
nc-MGF 100-1L	23	6	12	43	43	17	24	13	21		Medium
MGF 100-1L-AT	7	1	2	7	3	5	1	0	4	*	Low
nc-MGF 100-3L-MGF 100-1L-AT-L2	1	1	3	6	3	4	3	1	0	*	Low
MGF 100-3L	0	1	0	0	0	0	0	0	0		Very low
nc-MGF 100-3L-MGF 100-1L-AT-L3	1	2	3	9	2	3	2	4	1	*	Low
nc-MGF 100-3L	1	1	0	3	1	1	1	0	2		Low
nc-MGF 100-3L-AT-S	1	0	4	20	3	2	4	2	1		Low
I7L	10	7	12	30	14	12	11	8	2	*	Medium
I8L-I7L	1	1	5	0	2	5	0	0	2	*	Low
I7L-L	2	0	0	0	1	4	1	0	0		Very low
I8L.2	0	0	1	3	0	2	3	1	0	*	Low
I8L	1	3	8	5	3	8	4	1	0	*	Low
I9R	58	56	45	30	33	67	44	10	9	*	Medium
I9R-AT-L2	2	0	2	3	0	2	2	1	0		Low
I9R-AT-L	1	1	6	2	0	2	3	0	0	*	Low
MGF 360-18R	26	13	9	20	22	14	4	2	3	*	Medium
MGF 360-18R-DP71L-DP96R	0	4	5	3	3	5	1	1	1	*	Low
MGF 360-18R-DP71L-DP96R-ASFV G ACD.5 01940	0	0	0	0	2	0	0	0	1		Very low
MGF 360-18R-DP71L-DP96R-AT-L	0	0	0	0	0	2	0	0	1		Very low
DP96R	34	18	40	105	29	32	44	25	11	*	Medium
DP96R-AT-L	5	2	11	13	5	5	11	5	0	*	Low
DP96R-ASFV G ACD.5 01940	5	2	10	7	2	7	18	1	2	*	Low
ASFV G ACD.5 01940-AT-L	6	2	10	14	8	4	2	1	0		Low
ASFV G ACD 01940-ASFV G ACD.5 01940	1	1	0	0	0	1	0	0	0		Very low
ASFV G ACD.5 01940	2	2	7	15	5	6	8	4	1		Low
ASFV G ACD 01940-ASFV G ACD.5 01940-AT-L	0	0	3	2	0	0	0	0	0		Very low
ASFV G ACD 01940	5	0	1	2	5	1	2	2	0	*	Low
ASFV G CD 01940-AT-S	0	0	0	4	2	3	0	1	0	*	Low
MGF 360-19Ra-MGF 360-19Rb	0	0	1	1	1	1	0	0	0	*	Very low
pNG6	3	0	2	6	0	3	1	2	0	*	Low

## Sheet: Table S4. B
B. List of transcripts identified manually.
Name	Count of reads validating the given transcript
	Sample A				Sample B				dCDNA	dRNA
	4h	8h	12h	20h	4h	8h	12h	20h
raRNA2					1
raRNA3							1
raRNA4					1
raRNA1					1		1
raRNA5							1
raRNA6							1
DP60R							1
hypothetical protein ASFV_Kyiv_2016_131_00002							1			1
KP93L.2							1			1
MGF 360-1La-MGF 360-1Lb		1
MGF 360-1Lb										1
L83L-KP177R					1					1
L60L							1
AS-MGF 110-8L										1
MGF 110-8L-MGF 100-1R-ASFV G ACD 00190										1
MGF 360-6L										1
ASFV G ACD 00290-MGF 300.5-2R-MGF 300-2R										1
MGF 300-4L	1		1		1
MGF 360-11L-MGF 360-10L-MGF 360-9L										1
MGF 360-9L									1
MGF 360-10L-MGF 360-9L									1
AS-MGF 360-9L										1
MGF 360-10L									1
IG1-MGF 360-9L-MGF 360-10L								1
MGF 505-1R					1
AS-MGF 505-1R-MGF 360-12L										1
MGF 360-13L										1
MGF 360-14L							1			1
MGF 505-3R-MGF 505-4R										1
MGF 505-4R			1
MGF 505-5R			1
IG2-MGF 505-5R-MGF 505-6R								1
AS-MGF 505-7R										1
IG3-MGF 505-9R-MGF 505-10R					1
ASFV G ACD 00600-A224L-AT-L2										1
A240L-A104R										1
A151R-MGF 360-15R-L										1
IG4-A151R-MGF 360-15R							1
A238L-AT-L										1
F317L					1
F778R					1				1
F1055L										1
K145R-K421R									1
AS-K421R-EP1242L										1
EP424R					1
C84L							1
C122R-C257L			1
C122R-C257L-C475L-C315R									1
C122R-C257L-AT-L										1
C257L .2				1
ASFV G ACD 01020		1
B962L										1
B646L							1
B125R-B117L							1			1
B263R-B66L				1
AS-G1340L										1
G1211R										1
CP2475L.35									1
AS-CP2475L				1
CP530R-CP80R					1
O61R						1
NP1450L									1
NP868R										1
D205R-D129L-L										1
D205R-D129L										1
D129L							1
DP79L						1
D205R			1
P1192R									1
H171R-H124R-H339R-H108R										1
H339R										1
H108R-H233R										1
H108R				1
E146L										1
I267L-E66L-E111R										1
I267L-E66L									1
IG6-I73R-I329L								1
IG7-I329L-I215L		1
I177L-I215L								1
I196L-I177L					1
I9R-I10L-L11L									1
I10L		1
L11L.2								1
DP71L-MGF 360-18R										1
DP71L										1
MGF 360-19Rb					1
MGF 360-21R										1
DP60R							1
raRNA1					1		1
raRNA5							1
raRNA6							1
raRNA4					1
raRNA3							1
raRNA2					1
MGF 360-1La-KP93L									1
