# Supplementary material for: Combined Short and Long-Read Sequencing Reveals a Complex Transcriptomic Architecture of African Swine Fever Virus
Source: Viruses. 2021 Mar 30;13(4):579. doi: 10.3390/v13040579 (PMC8103240; doi:10.3390/v13040579)
Supplement: Supplementary file 1 [file viruses-13-00579-s001.zip › viruses-13-00579-s001/Table S5.xlsx]

## Sheet: Table S5.
Table S5. Comparison of ASFV transcripts identified by short - and long-read sequencing techniques.
The canonical transcripts are written with bold letters.
Name	RNA type	Jaing et al. - SRS	Torma et al. - LRS	Torma et al. - SRS
raRNA2	ncRNA		*	*
raRNA3	ncRNA		*	*
raRNA4	ncRNA		*	*
raRNA1	ncRNA		*	*
raRNA5	ncRNA		*	*
raRNA6	ncRNA		*	*
DP60R	mRNA	*	*	*
ASFV G ACD 01990	mRNA	*		*
hypothetical protein ASFV_Kyiv_2016_131_00002	Novel gene		*	*
ASFV G ACD 00210	mRNA	*		*
MGF 360-1La-KP93L	Bicistronic		*
KP93L.2	5' truncated		*
KP93L	mRNA			*
MGF 360-1La-MGF 360-1Lb	Bicistronic		*
MGF 360-1La	mRNA	*		*
MGF 360-1Lb	mRNA	*	*	*
MGF 360-2L	mRNA	*		*
L83L-KP177R	Complex		*
KP177R	mRNA	*		*
L83L	mRNA	*	*	*
L60L-L83L	Bicistronic		*
L60L	mRNA	*	*	*
MGF 360-3L	mRNA	*		*
AS2-MGF 360-3L	ncRNA		*	*
MGF 110-1L	mRNA	*	*	*
MGF 110-2L-ASFV G ACD 00090-MGF 110-1L	Tricistronic		*
ASFV G ACD 00090	mRNA	*		*
MGF 110-2L	mRNA	*	*	*
MGF 110-3L-MGF 110-2L	Bicistronic		*
MGF 110-2L-L2	5' UTR Isoform		*
MGF 110-2L-L	5' UTR Isoform		*
MGF 110-3L-AT-L2	3' UTR Isoform		*
MGF 110-3L.3-AT-L	5' truncated - 3'UTR Isoform		*
MGF 110-3L-AT-L	3' UTR Isoform		*
MGF 110-3L.3	5' truncated		*
MGF 110-3L	mRNA	*	*	*
MGF 110-4L-MGF 110-3L	Complex		*
MGF 110-3L-AT-S	3' UTR Isoform		*
nc-MGF 110-3L	ncRNA		*
nc-MGF 110-3L-AT-S	ncRNA		*
ASFV G ACD 00120	mRNA	*		*
MGF 110-4L.3-AT-L	5' truncated - 3'UTR Isoform		*
MGF 110-4L-AT-L	3' UTR Isoform		*
MGF 110-4L-L2	5' UTR Isoform		*
MGF 110-5L-6L-MGF 110-4L	Bicistronic		*
MGF 110-4L.3	5' truncated		*
MGF 110-4L	mRNA	*	*	*
MGF 110-4L-L	5' UTR Isoform		*
MGF 110-4L-L2-AT-S	5' & 3' UTR Isoform		*
MGF 110-5L-6L-MGF 110-4L-AT-S	Bicistronic - 3' UTR Isoform		*
MGF 110-7L-MGF 110-5L-6L-MGF 110-4L	Tricistronic		*
MGF 110-5L-6L-AT-L	3' UTR Isoform		*
nc-MGF 110-4L	ncRNA		*
MGF 110-5L-6L.2-AT-L2	5' truncated - 3'UTR Isoform		*
MGF 110-5L-6L	mRNA	*	*	*
MGF 110-7L-MGF 110-5L-6L	Bicistronic		*
MGF 110-5L-6L.1	5' truncated		*
285L-MGF 110-7L-MGF 110-5L-6L	Tricistronic		*
MGF 110-5L-6L.6	5' truncated		*
MGF 110-5L-6L-L2	5' UTR Isoform		*
nc-MGF 110-5L-6L	ncRNA		*
MGF 110-7L-AT-L2	3' UTR Isoform		*
nc-MGF 110-5L-6L-L	ncRNA		*
MGF 110-7L-AT-L	3' UTR Isoform		*
MGF 110-7L.1-AT-L	5' truncated - 3'UTR Isoform		*
MGF 110-7L	mRNA	*	*	*
285L-MGF 110-7L	Bicistronic		*
MGF 110-7L.1	5' truncated		*
nc-MGF 110-7L-AT-L	ncRNA		*
nc-MGF 110-7L	ncRNA		*
ASFV G ACD 00160-285L-AT-L2	3' UTR Isoform		*
ASFV G ACD 00160-285L-AT-L	3' UTR Isoform		*
ASFV G ACD 00160-285L	mRNA	*	*	*
MGF 110-8L-ASFV G ACD 00160-285L	Tricistronic		*
ASFV G ACD 00160-285L-AT-S2	3' UTR Isoform		*
AS-MGF 110-8L	ncRNA		*	*
MGF 110-8L-MGF 100-1R-ASFV G ACD 00190	Complex		*
MGF 110-8L	mRNA	*	*	*
MGF 100-1R	mRNA	*	*	*
ASFV G ACD 00190	mRNA	*		*
MGF 110-9L	mRNA	*	*	*
MGF 110-10-L/MGF110-14L	mRNA		*	*
MGF 110-12L-ASFV G ACD 00240	Complex		*
ASFV G ACD 00240	mRNA	*		*
MGF 110-12L	mRNA	*		*
MGF 110-13lB	mRNA	*	*	*
ASFV G ACD 00270	mRNA	*		*
MGF 360-4L	mRNA	*		*
ASFV G ACD 00290-ASFV G ACD 00350	Bicistronic		*
ASFV G ACD 00290-ASFV G ACD 00350-AT-L	Bicistronic - 3' UTR Isoform		*
ASFV G ACD 00290-ASFV G ACD 00350-ASFV G ACD 00300	Complex		*
ASFV G ACD 00290	mRNA	*	*	*
ASFV G ACD 00350	mRNA	*	*	*
ASFV G ACD 00350-ASFV G ACD 00300	Complex		*
ASFV G ACD 00350-AT-L	3' UTR Isoform		*
ASFV G ACD 00300	mRNA	*		*
MGF 360-6L	mRNA	*	*	*
QGV56997.1-ASFV G ACD 00320	Bicistronic		*
QGV56997.1-ASFV G ACD 00320-ASFV G ACD 00330	Tricistronic		*
ASFV G ACD 00320	mRNA	*	*	*
ASFV G ACD 00320-ASFV G ACD 00330	Bicistronic		*
ASFV G ACD 00330	mRNA	*	*	*
ASFV G ACD 00330-X69R	Bicistronic		*
ASFV G ACD 00330-AT-L	3' UTR Isoform		*
ASFV G ACD 00350	mRNA	*	*	*
ASFV G ACD 00350-X69R	Bicistronic		*
ASFV G ACD 00350-AT-L	3' UTR Isoform		*
ASFV G ACD 00360	mRNA	*		*
X69R	mRNA	*	*	*
MGF 300-1L	mRNA	*	*	*
ASFV_G_ACD_00290	mRNA	*	*	*
ASFV_G_ACD_00290-MGF 300.5-2R	Bicistronic		*
ASFV G ACD 00290-MGF 300.5-2R-MGF 300-2R	Tricistronic		*
MGF 300.5-2R	Novel gene		*	*
MGF 300.5-2R-MGF 300-2R	Bicistronic		*
MGF 300-2R-L	5' UTR Isoform		*
MGF 300-2R	mRNA		*	*
MGF 300-4L	mRNA	*	*	*
nc-MGF 300-4L	ncRNA		*
MGF 360-8L	mRNA	*	*	*
MGF 360-11L-MGF 360-10L-MGF 360-9L	Tricistronic		*
MGF 360-9L	mRNA	*	*	*
MGF 360-10L-MGF 360-9L	Bicistronic		*
AS-MGF 360-9L	ncRNA		*	*
nc-MGF 360-9L	ncRNA		*
MGF 360-10L-AT-L	3' UTR Isoform		*
MGF 360-10L	mRNA	*	*	*
IG1-MGF 360-9L-MGF 360-10L	Novel gene		*	*
MGF 360-11L	mRNA	*		*
MGF 505-1R	mRNA	*	*	*
AS-MGF 505-1R-MGF 360-12L	ncRNA		*	*
MGF 360-12L-AT-L	3' UTR Isoform		*
MGF 360-12L	mRNA	*	*	*
MGF 360-13L	mRNA	*	*	*
MGF 360-14L	mRNA	*	*	*
MGF 505-2R	mRNA	*		*
MGF 505-3R	mRNA	*	*	*
MGF 505-3R-MGF 505-4R	Bicistronic		*
ASFV G ACD 00520	mRNA	*		*
MGF 505-4R	mRNA	*	*	*
MGF 505-4R.13	5' truncated		*
MGF 505-5R	mRNA	*	*	*
IG2-MGF 505-5R-MGF 505-6R	Novel gene		*	*
MGF 505-6R	mRNA	*	*	*
MGF 505-7R	mRNA	*	*	*
AS-MGF 505-7R	ncRNA		*	*
MGF 505-9R	mRNA	*	*	*
IG3-MGF 505-9R-MGF 505-10R	ncRNA		*
MGF 505-10R	mRNA	*	*	*
ASFV G ACD 00600-A224L-AT-L2	Bicistronic - 3' UTR Isoform		*
ASFV G ACD 00600-A224L-AT-L	Bicistronic - 3' UTR Isoform		*
A224L.5	5' truncated		*
ASFV G ACD 00600-A224L	Bicistronic		*
A224L	mRNA	*	*	*
A224L-L	5' UTR Isoform		*
ASFV G ACD 00600-AT-L3	3' UTR Isoform		*
ASFV G ACD 00600-AT-L2	3' UTR Isoform		*
ASFV G ACD 00600-AT-L	3' UTR Isoform		*
ASFV G ACD 00600	mRNA	*	*	*
ASFV G ACD 00600-S	5' UTR Isoform		*
A240L-A104R	Complex		*
A104R-A240L-A118R	Complex		*
A104R	mRNA	*		*
A240L	mRNA	*	*	*
A118R	mRNA	*		*
A151R-MGF 360-15R-L	Bicistronic - 5' UTR Isoform		*
nc-A151R	ncRNA		*
A151R	mRNA	*	*	*
A151R-AT-L	3' UTR Isoform		*
A151R-MGF 360-15R	Bicistronic		*
A151R-AT-S2	3' UTR Isoform		*
A151R-AT-S	3' UTR Isoform		*
A151R-MGF 360-15R-AT-L	Bicistronic - 3' UTR Isoform		*
A151R.3	5' truncated		*
IG4-A151R-MGF 360-15R	Novel gene		*	*
MGF 360-15R	mRNA	*	*	*
MGF 360-15R-AT-L	3' UTR Isoform		*
A238L-AT-L	3' UTR Isoform		*
A238L	mRNA	*	*	*
A859L	mRNA	*		*
A179L	mRNA	*	*	*
A137R	mRNA	*	*	*
F317L	mRNA	*	*	*
A137R.4	5' truncated		*
F334L.2	5' truncated		*
F334L	mRNA	*		*
F778R	mRNA	*	*	*
F165R	mRNA	*		*
F1055L	mRNA	*	*	*
K205R-AT-S	3' UTR Isoform		*
K205R-AT-S2	3' UTR Isoform		*
K205R	mRNA	*	*	*
K205R-K78R-K196R-K145R	Tetracistronic		*
K205R-S-AT-S2	3' UTR Isoform		*
K205R-S	5' UTR Isoform		*
K205R-K78R	Bicistronic		*
K205R-S-AT-S3	3' UTR Isoform		*
K78R-K196R-K145R	Tricistronic		*
K78R	mRNA	*		*
K196R	mRNA	*		*
K145R-K421R	Bicistronic		*
K145R	mRNA	*	*	*
K421R	mRNA	*		*
AS-K421R-EP1242L	ncRNA		*	*
EP1242L	mRNA	*		*
EP84R	mRNA	*		*
EP424R	mRNA	*	*	*
EP152R-EP153R	Bicistronic		*
EP152R-EP153R-AT-L	Bicistronic - 3' UTR Isoform		*
EP152R	mRNA	*		*
nc-EP152R-EP153R	ncRNA		*
EP153R	mRNA	*	*	*
EP153R-AT-L	3' UTR Isoform		*
EP153R-EP402R	Bicistronic		*
EP402R	mRNA	*		*
EP402R.2	5' truncated		*
EP364R	mRNA	*		*
M1249L	mRNA	*		*
M448R-C129R	Bicistronic		*
M448R	mRNA	*		*
C129R	mRNA	*	*	*
C84L	mRNA	*	*	*
pB602L-L	5' UTR Isoform		*
pB602L	mRNA		*	*
C717R	mRNA	*		*
C122R-AT-L2	3' UTR Isoform		*
C122R-AT-L	3' UTR Isoform		*
C122R	3' UTR Isoform	*	*	*
C122R-C257L	Complex		*
C122R-C257L-C475L-C315R	Complex		*
C122R-C257L-AT-L	Complex - 3' UTR Isoform		*
C257L .2	5' truncated		*
C257L	mRNA	*		*
nc-c275L	ncRNA		*
C475L	mRNA	*		*
C315R	mRNA	*		*
C147L	mRNA	*	*	*
C147L-S	5' UTR Isoform		*
C62L	mRNA	*		*
C962R	mRNA	*		*
ASFV G ACD 01020	mRNA	*	*	*
B962L	mRNA	*	*	*
B119L	mRNA	*		*
B318L	mRNA	*		*
B438L	mRNA	*		*
B169L	mRNA	*		*
B475L	mRNA	*		*
B354L	mRNA	*		*
B602L	mRNA	*		*
B385R	mRNA	*		*
B646L	mRNA	*	*	*
B125R-B117L	Complex		*
B125R	mRNA			*
B117L	mRNA			*
B407L	mRNA	*		*
B175L	mRNA	*		*
B263R-B66L	Complex		*
B263R	mRNA	*		*
B66L	mRNA			*
G1340L	mRNA	*		*
AS-G1340L	ncRNA		*	*
G1211R	mRNA	*	*	*
CP123L	mRNA	*		*
CP2475L.35	5' truncated		*
CP2475L	mRNA	*		*
AS-CP2475L	ncRNA		*	*
CP204L.2	5' truncated		*
CP204L	mRNA	*		*
nc-CP204L	ncRNA		*
CP530R-CP80R	Bicistronic		*
CP530R	mRNA	*		*
CP80R-CP312R	Bicistronic		*
CP80R	mRNA	*		*
CP312R	mRNA	*	*	*
CP312R.6	5' truncated		*
O174L	mRNA	*		*
O61R	mRNA	*	*	*
NP1450L	mRNA	*	*	*
NP419L	mRNA	*	*	*
nc-NP419L	ncRNA		*
NP868R	mRNA	*	*	*
D205R-D129L-L	Complex 5' UTR Isoform		*
D205R-AT-L	3' UTR Isoform		*
D205R-AT-L2	3' UTR Isoform		*
D205R-D129L	Complex		*
D129L	mRNA	*	*	*
D339L-DP79L	Bicistronic		*
DP79L	mRNA	*	*	*
D339L	mRNA	*		*
D1133L	mRNA	*		*
D117L	mRNA	*		*
D205R	mRNA	*	*	*
D345L-S	5' UTR Isoform		*
D345L	mRNA	*	*	*
S183L	mRNA	*		*
S273R	mRNA	*		*
P1192R	mRNA	*	*	*
nc-H359L	ncRNA		*
H359L	mRNA	*	*	*
H171R	mRNA	*		*
H171R-H124R-H339R-H108R	Tetracistronic		*
H124R	mRNA	*		*
H339R	mRNA	*	*	*
H108R-H233R	Bicistronic		*
L11L.2	5' truncated		*
H108R	mRNA	*	*	*
H233R	mRNA	*		*
H240R	mRNA	*		*
R298L	mRNA	*		*
Q706L	mRNA	*		*
QP509L	mRNA	*		*
QP383R	mRNA	*		*
E184L	mRNA	*		*
nc-E184L	ncRNA		*
E183L	mRNA	*		*
E423R	mRNA	*		*
E301R	mRNA	*		*
E146L	mRNA	*	*	*
E199L	mRNA	*		*
E165R	mRNA	*	*	*
E248R	mRNA	*		*
E120R	mRNA	*	*	*
EP296R-E111R-L	Bicistronic - 5' UTR Isoform		*
EP296R-L	5' UTR Isoform		*
EP296R-E111R	Bicistronic		*
EP296R	mRNA	*	*	*
I267L-E66L-E111R	Complex		*
E111R	mRNA	*		*
I267L-E66L	Bicistronic		*
E66L	mRNA	*		*
I267L	mRNA	*		*
I226R	mRNA	*		*
I243L	mRNA	*		*
I73R	mRNA	*	*	*
I73R-AT-L2	3' UTR Isoform		*
I73R-AT-L3	3' UTR Isoform		*
I73R-AT-L4	3' UTR Isoform		*
I73R-AT-S	3' UTR Isoform		*
I73-AT-L	3' UTR Isoform		*
IG6-I73R-I329L	ncRNA		*	*
I329L	mRNA	*		*
IG7-I329L-I215L	ncRNA		*	*
I215L	mRNA	*	*	*
I215L-AT	3' UTR Isoform		*
I177L-I215L	Bicistronic		*
I196L-I177L	Bicistronic		*
I177L	mRNA	*		*
I196L	mRNA	*		*
DP238L	mRNA	*	*	*
nc-DP238L	ncRNA		*
MGF 360-16R	mRNA	*	*	*
MGF 505-11L	mRNA	*	*	*
MGF 100-1L	mRNA	*	*	*
MGF 100-3L-MGF 100-1L	Bicistronic		*
MGF 100-1L.2	5' truncated		*
I7L-MGF 100-3L-MGF 100-1L	Tricistronic		*
nc-MGF 100-1L	ncRNA		*
MGF 100-1L-AT	3' UTR Isoform		*
nc-MGF 100-3L-MGF 100-1L-AT-L2	ncRNA		*
MGF 100-3L	mRNA		*	*
nc-MGF 100-3L-MGF 100-1L-AT-L3	ncRNA		*
nc-MGF 100-3L	ncRNA		*
nc-MGF 100-3L-AT-S	ncRNA		*
I7L	mRNA	*	*	*
I8L-I7L	Bicistronic		*
I7L-L	5' UTR Isoform		*
I8L.2	5' truncated		*
I8L	mRNA	*	*	*
ASFV G ACD 01870	mRNA	*		*
I9R	3' UTR Isoform	*	*	*
I9R-AT-L2	3' UTR Isoform		*
I9R-AT-L	3' UTR Isoform		*
I9R-I10L-L11L	Complex		*
I10L	mRNA	*	*	*
L11L	mRNA	*		*
DP71L-MGF 360-18R	Complex		*
MGF 360-18R	mRNA	*	*	*
MGF 360-18R-DP71L-DP96R	Complex		*
MGF 360-18R-DP71L-DP96R-ASFV G ACD.5 01940	Complex		*
MGF 360-18R-DP71L-DP96R-AT-L	Complex - 3' UTR Isoform		*
DP71L	mRNA	*	*	*
DP96R	mRNA	*	*	*
DP96R-AT-L	3' UTR Isoform		*
DP96R-ASFV G ACD.5 01940	Complex		*
ASFV G ACD.5 01940-AT-L	3' UTR Isoform		*
ASFV G ACD 01940-ASFV G ACD.5 01940	Bicistronic		*
ASFV G ACD.5 01940	Novel gene		*	*
ASFV G ACD 01940-ASFV G ACD.5 01940-AT-L	Bicistronic - 3' UTR Isoform		*
ASFV G ACD 01940	mRNA	*	*	*
ASFV G CD 01940-AT-S	3' UTR Isoform		*
MGF 360-19Ra-MGF 360-19Rb	Bicistronic		*
MGF 360-19Rb	mRNA	*	*	*
ASFV G ACD 01960	mRNA	*
pNG6	Novel gene		*	*
MGF 360-21R	mRNA	*	*	*
ASFV G ACD 01980	mRNA	*		*
ASFV G ACD 01990	mRNA	*		*
DP60R	mRNA	*	*	*
raRNA1	ncRNA		*	*
raRNA5	ncRNA		*	*
raRNA6	ncRNA		*	*
raRNA4	ncRNA		*	*
raRNA3	ncRNA		*	*
raRNA2	ncRNA		*	*
