# Supplementary material for: Combined Short and Long-Read Sequencing Reveals a Complex Transcriptomic Architecture of African Swine Fever Virus
Source: Viruses. 2021 Mar 30;13(4):579. doi: 10.3390/v13040579 (PMC8103240; doi:10.3390/v13040579)
Supplement: Supplementary file 1 [file viruses-13-00579-s001.zip › viruses-13-00579-s001/Table S6.xlsx]

## Sheet: Table S6.
Table S6. Summary statistics of the sequencing libraries
Samples	Time point	Library prep approach	Coverage	Read count	Mapped read count	Mean mapped read length
A	4h	amplified cDNA	44.1969147148409	1,130,020	18.517	454.5
A	8h	amplified cDNA	24.2704311521899	548.671	9.245	499.9
A	12h	amplified cDNA	32.8769672303329	1,230,079	12.779	489.9
A	20h	amplified cDNA	70.7457992857893	2,759,917	33.189	405.9
B	4h	amplified cDNA	42.8942148933936	1,562,973	17.668	462.3
B	8h	amplified cDNA	34.2375853376746	978.909	13.346	488.5
B	12h	amplified cDNA	31.8552967125302	1,861,829	13.141	461.6
B	20h	amplified cDNA	18.6632885201134	1,567,961	8.878	400.3
A & B	mixed	dcDNA	25.6230091376956	3,591,427	8.587	568.2
A & B	mixed	dRNA	14.5862876798656	1,891,036	4.361	636.9
