# Supplementary material for: Combined Short and Long-Read Sequencing Reveals a Complex Transcriptomic Architecture of African Swine Fever Virus
Source: Viruses. 2021 Mar 30;13(4):579. doi: 10.3390/v13040579 (PMC8103240; doi:10.3390/v13040579)
Supplement: Supplementary file 1 [file viruses-13-00579-s001.zip › viruses-13-00579-s001/Table S7.xlsx]

## Sheet: Ratios
Transcript	Type	4h/read count	8h/read count	12h/read count	20h/read count	dcDNA-Seq/read count	only dRNA-Seq/read cound	Manual annotation	> 2,5 %
L60L-L83L	Multicistronic	100.00% / 2	100.00% / 4	100.00% / 3	100.00% / 6	100.00% / 1			*
MGF 110-2L	Monocistronic	100.00% / 25	100.00% / 15	87.50% / 14	100.00% / 123	100.00% / 3
MGF 110-2L-ASFV G ACD 00090-MGF 110-1L	Multicistronic	0.00% / 0	0.00% / 0	12.50% / 2	0.00% / 0	0.00% / 0			*
nc-MGF 110-3L	Monocistronic	0.78% / 29	0.89% / 14	0.34% / 5	0.50% / 12	0.87% / 2
MGF 110-3L	Monocistronic	64.71% / 2409	61.13% / 964	64.88% / 966	73.06% / 1744	69.57% / 160
MGF 110-3L-AT-L	Monocistronic	33.82% / 1259	37.29% / 588	34.32% / 511	25.89% / 618	28.26% / 65
MGF 110-3L-AT-L2	Monocistronic	0.27% / 10	0.44% / 7	0.40% / 6	0.13% / 3	0.87% / 2
MGF 110-3L-MGF 110-2L	Multicistronic	0.43% / 16	0.25% / 4	0.07% / 1	0.42% / 10	0.43% / 1
MGF 110-4L	Monocistronic	97.67% / 1172	96.07% / 440	94.28% / 346	97.52% / 864	95.65% / 66
MGF 110-4L-AT-L	Monocistronic	2.25% / 27	3.93% / 18	5.72% / 21	2.26% / 20	4.35% / 3
MGF 110-4L-MGF 110-3L	Multicistronic	0.08% / 1	0.00% / 0	0.00% / 0	0.23% / 2	0.00% / 0
MGF 110-5L-6L	Monocistronic	98.94% / 929	96.22% / 229	96.15% / 400	99.65% / 569	95.83% / 184
MGF 110-5L-6L-AT-L	Monocistronic	0.00% / 0	0.00% / 0	0.24% / 1	0.00% / 0	0.00% / 0
MGF 110-5L-6L-MGF 110-4L-AT-S	Multicistronic	0.96% / 9	3.78% / 9	3.37% / 14	0.35% / 2	3.65% / 7			*
MGF 110-5L-6L-MGF 110-4L	Multicistronic	0.11% / 1	0.00% / 0	0.24% / 1	0.00% / 0	0.00% / 0
nc-MGF 110-7L	Monocistronic	0.53% / 17	0.00% / 0	0.08% / 1	0.26% / 5	0.33% / 1
nc-MGF 110-7L-AT-L	Monocistronic	0.53% / 17	0.26% / 4	0.25% / 3	0.31% / 6	0.00% / 0
MGF 110-7L	Monocistronic	97.83% / 3163	97.50% / 1480	98.16% / 1171	98.85% / 1886	97.33% / 292
MGF 110-7L-AT-L	Monocistronic	0.80% / 26	1.05% / 16	1.01% / 12	0.47% / 9	0.33% / 1
MGF 110-7L-AT-L2	Monocistronic	0.00% / 0	0.00% / 0	0.08% / 1	0.05% / 1	0.00% / 0
MGF 110-7L-MGF 110-5L-6L	Multicistronic	0.31% / 10	1.19% / 18	0.42% / 5	0.05% / 1	1.67% / 5
MGF 110-7L-MGF 110-5L-6L-MGF 110-4L	Multicistronic	0.00% / 0	0.00% / 0	0.00% / 0	0.00% / 0	0.33% / 1
ASFV G ACD 00160-285L	Monocistronic	98.99% / 1575	98.93% / 739	98.29% / 688	98.82% / 1008	92.59% / 50
ASFV G ACD 00160-285L-AT-L	Monocistronic	0.19% / 3	0.27% / 2	0.43% / 3	0.10% / 1	1.85% / 1
ASFV G ACD 00160-285L-AT-L2	Monocistronic	0.06% / 1	0.00% / 0	0.00% / 0	0.00% / 0	0.00% / 0
ASFV G ACD 00160-285L-AT-S2	Monocistronic	0.63% / 10	0.54% / 4	0.43% / 3	1.08% / 11	1.85% / 1
285L-MGF 110-7L	Multicistronic	0.13% / 2	0.27% / 2	0.86% / 6	0.00% / 0	3.70% / 2			*
MGF 110-8L	Monocistronic	100.00% / 48	92.31% / 12	100.00% / 17	100.00% / 67	100.00% / 5
MGF 110-8L-ASFV G ACD 00160-285L	Multicistronic	0.00% / 0	7.69% / 1	0.00% / 0	0.00% / 0	0.00% / 0			*
MGF 110-12L-ASFV G ACD 00240	Multicistronic	0.00% / 0	100.00% / 101	100.00% / 79	100.00% / 11	0.00% / 0			*
ASFV G ACD 00290	Monocistronic	0.78% / 1	0.96% / 1	0.46% / 1	0.38% / 1	0.00% / 0
ASFV G ACD 00290-ASFV G ACD 00350	Multicistronic	95.35% / 123	94.23% / 98	97.70% / 212	98.10% / 258	100.00% / 21
ASFV G ACD 00290-ASFV G ACD 00350-AT-L	Multicistronic	0.78% / 1	0.00% / 0	0.46% / 1	1.14% / 3	0.00% / 0
ASFV G ACD 00290-ASFV G ACD 00350-ASFV G ACD 00300	Multicistronic	3.10% / 4	4.81% / 5	1.38% / 3	0.38% / 1	0.00% / 0			*
ASFV G ACD 00350	Monocistronic	2.08% / 2	2.06% / 2	0.00% / 0	0.38% / 1	0.00% / 0
ASFV G ACD 00350-AT-L2	Monocistronic	90.63% / 87	96.91% / 94	96.95% / 159	97.74% / 259	75.00% / 6
ASFV G ACD 00350-ASFV G ACD 00300	Multicistronic	7.29% / 7	1.03% / 1	3.05% / 5	1.89% / 5	25.00% / 2			*
QGV56997.1-ASFV G ACD 00320	Multicistronic	100.00% / 42	98.11% / 52	100.00% / 88	100.00% / 103	100.00% / 7
QGV56997.1-ASFV G ACD 00320-ASFV G ACD 00330	Multicistronic	0.00% / 0	1.89% / 1	0.00% / 0	0.00% / 0	0.00% / 0
ASFV G ACD 00320	Monocistronic	97.62% / 41	100.00% / 43	97.83% / 90	100.00% / 145	100.00% / 7
ASFV G ACD 00320-ASFV G ACD 00330	Multicistronic	2.38% / 1	0.00% / 0	2.17% / 2	0.00% / 0	0.00% / 0
ASFV G ACD 00330	Monocistronic	100.00% / 62	99.07% / 106	97.30% / 144	99.35% / 154	100.00% / 14
ASFV G ACD 00330-AT-L	Monocistronic	0.00% / 0	0.00% / 0	2.03% / 3	0.00% / 0	0.00% / 0
ASFV G ACD 00330-X69R	Multicistronic	0.00% / 0	0.93% / 1	0.68% / 1	0.65% / 1	0.00% / 0
ASFV G ACD 00350	Monocistronic	95.17% / 138	98.75% / 79	98.08% / 204	98.78% / 324	93.33% / 14
ASFV G ACD 00350-AT-L	Monocistronic	0.69% / 1	0.00% / 0	0.96% / 2	0.61% / 2	0.00% / 0
ASFV G ACD 00350-X69R	Multicistronic	4.14% / 6	1.25% / 1	0.96% / 2	0.61% / 2	6.67% / 1			*
ASFV_G_ACD_00290	Monocistronic	68.00% / 34	60.94% / 39	78.26% / 54	90.98% / 111	57.14% / 4
ASFV_G_ACD_00290-MGF 300.5-2R	Multicistronic	32.00% / 16	39.06% / 25	21.74% / 15	9.02% / 11	60.00% / 3			*
MGF 300.5-2R	Monocistronic	99.09% / 109	98.86% / 87	97.56% / 120	99.58% / 236	83.33% / 5
MGF 300.5-2R-MGF 300-2R	Multicistronic	0.91% / 1	1.14% / 1	2.44% / 3	0.42% / 1	16.67% / 1			*
A104R-A240L-A118R	Multicistronic	0.00% / 0	0.00% / 0	0.00% / 0	100.00% / 1	0.00% / 0
ASFV G ACD 00600	Monocistronic	99.35% / 3072	98.84% / 1704	98.99% / 1374	99.84% / 2565	97.73% / 86
ASFV G ACD 00600-AT-L	Monocistronic	0.13% / 4	0.17% / 3	0.07% / 1	0.00% / 0	0.00% / 0
ASFV G ACD 00600-AT-L2	Monocistronic	0.19% / 6	0.41% / 7	0.14% / 2	0.08% / 2	0.00% / 0
ASFV G ACD 00600-AT-L3	Monocistronic	0.29% / 9	0.23% / 4	0.43% / 6	0.00% / 0	0.00% / 0
ASFV G ACD 00600-A224L-AT-L	Multicistronic	0.03% / 1	0.35% / 6	0.36% / 5	0.08% / 2	2.27% / 2
nc-A151R	Monocistronic	3.48% / 50	2.44% / 37	1.42% / 14	3.81% / 23	0.97% / 1
A151R	Monocistronic	94.58% / 1360	95.66% / 1453	96.56% / 953	93.54% / 565	84.47% / 87
A151R-AT-L	Monocistronic	0.35% / 5	0.59% / 9	1.01% / 10	0.33% / 2	0.00% / 0
A151R-AT-S	Monocistronic	0.56% / 8	0.53% / 8	0.20% / 2	0.50% / 3	0.00% / 0
A151R-AT-S2	Monocistronic	0.70% / 10	0.39% / 6	0.51% / 5	1.66% / 10	12.62% / 13
A151R-MGF 360-15R	Multicistronic	0.21% / 3	0.26% / 4	0.20% / 2	0.17% / 1	0.00% / 0
A151R-MGF 360-15R-AT-L	Multicistronic	0.14% / 2	0.13% / 2	0.10% / 1	0.00% / 0	1.94% / 2
K205R	Monocistronic	69.81% / 111	64.86% / 144	63.64% / 105	54.55% / 48	56.25% / 9
K205R-AT-S	Monocistronic	4.40% / 7	3.15% / 7	3.64% / 6	2.27% / 2	0.00% / 0
K205R-AT-S2	Monocistronic	25.79% / 41	30.63% / 68	32.73% / 54	43.18% / 38	43.75% / 7
K205R-K78R-K196R-K145R	Multicistronic	0.00% / 0	1.35% / 3	0.00% / 0	0.00% / 0	0.00% / 0
K205R-S	Monocistronic	0.00% / 0	75.00% / 3	0.00% / 0	100.00% / 1	100.00% / 1
K205R-S-AT-S3	Monocistronic	0.00% / 0	0.00% / 0	33.33% / 1	0.00% / 0	0.00% / 0
K205R-S-AT-S2	Monocistronic	0.00% / 0	0.00% / 0	66.67% / 2	0.00% / 0	0.00% / 0
K205R-K78R	Multicistronic	0.00% / 0	25.00% / 1	0.00% / 0	0.00% / 0	0.00% / 0			*
K78R-K196R-K145R	Multicistronic	0.00% / 0	0.00% / 0	0.00% / 0	100.00% / 1	0.00% / 0
EP152R-EP153R	Multicistronic	100.00% / 1	66.67% / 2	0.00% / 0	0.00% / 0	0.00% / 0
EP152R-EP153R-AT-L	Multicistronic	0.00% / 0	33.33% / 1	0.00% / 0	0.00% / 0	0.00% / 0			*
EP153R	Monocistronic	97.67% / 42	90.00% / 63	97.37% / 37	100.00% / 15	75.00% / 3
EP153R-AT-L	Monocistronic	2.33% / 1	7.14% / 5	2.63% / 1	0.00% / 0	25.00% / 1
EP153R-EP402R	Multicistronic	0.00% / 0	2.86% / 2	0.00% / 0	0.00% / 0	0.00% / 0			*
M448R-C129R	Multicistronic	0.00% / 0	100.00% / 5	100.00% / 3	100.00% / 3	0.00% / 0			*
CP80R-CP312R	Multicistronic	100.00% / 1	100.00% / 8	100.00% / 4	100.00% / 1	100.00% / 1			*
D339L-DP79L	Multicistronic	100.00% / 2	100.00% / 10	100.00% / 7	100.00% / 3	100.00% / 2			*
EP296R-L	Monocistronic	0.00% / 0	50.00% / 3	0.00% / 0	100.00% / 1	0.00% / 0
EP296R-E111R-L	Multicistronic	100.00% / 1	50.00% / 3	100.00% / 1	0.00% / 0	0.00% / 0			*
EP296R	Monocistronic	12.50% / 1	23.53% / 4	71.43% / 5	25.00% / 1	0.00% / 0
EP296R-E111R	Multicistronic	87.50% / 7	76.47% / 13	28.57% / 2	75.00% / 3	100.00% / 1			*
MGF 100-3L	Monocistronic	0.00% / 0	6.67% / 1	0.00% / 0	0.00% / 0	0.00% / 0
nc-MGF 100-3L	Monocistronic	14.29% / 2	13.33% / 2	4.00% / 1	9.09% / 3	16.67% / 2
nc-MGF 100-3L-AT-S	Monocistronic	28.57% / 4	13.33% / 2	32.00% / 8	66.67% / 22	8.33% / 1
MGF 100-3L-MGF 100-1L	Multicistronic	57.14% / 8	66.67% / 10	64.00% / 16	24.24% / 8	75.00% / 9			*
I8L	Monocistronic	57.14% / 4	64.71% / 11	70.59% / 12	100.00% / 16	0.00% / 0
I8L-I7L	Multicistronic	42.86% / 3	35.29% / 6	29.41% / 5	0.00% / 0	100.00% / 2			*
I7L	Monocistronic	100.00% / 24	95.00% / 19	100.00% / 23	100.00% / 38	100.00% / 2
I7L-MGF 100-3L-MGF 100-1L	Multicistronic	0.00% / 0	5.00% / 1	0.00% / 0	0.00% / 0	0.00% / 0			*
MGF 360-18R	Monocistronic	90.57% / 48	71.05% / 27	68.42% / 13	84.62% / 22	50.00% / 3
MGF 360-18R-DP71L-DP96R	Multicistronic	5.66% / 3	23.68% / 9	31.58% / 6	15.38% / 4	16.67% / 1			*
MGF 360-18R-DP71L-DP96R-AT-L	Multicistronic	0.00% / 0	5.26% / 2	0.00% / 0	0.00% / 0	16.67% / 1			*
MGF 360-18R-DP71L-DP96R-ASFV G ACD.5 01940	Multicistronic	3.77% / 2	0.00% / 0	0.00% / 0	0.00% / 0	16.67% / 1			*
DP96R	Monocistronic	78.75% / 63	75.76% / 50	62.69% / 84	83.33% / 130	84.62% / 11
DP96R-AT-L	Monocistronic	12.50% / 10	10.61% / 7	16.42% / 22	11.54% / 18	0.00% / 0
DP96R-ASFV G ACD.5 01940	Multicistronic	8.75% / 7	13.64% / 9	20.90% / 28	5.13% / 8	15.38% / 2			*
ASFV G ACD 01940	Monocistronic	76.92% / 10	16.67% / 1	50.00% / 3	36.36% / 4	0.00% / 0
ASFV G CD 01940-AT-S	Monocistronic	15.38% / 2	50.00% / 3	0.00% / 0	45.45% / 5	0.00% / 0
ASFV G ACD 01940-ASFV G ACD.5 01940	Multicistronic	7.69% / 1	33.33% / 2	0.00% / 0	0.00% / 0	0.00% / 0			*
ASFV G ACD 01940-ASFV G ACD.5 01940-AT-L	Multicistronic	0.00% / 0	0.00% / 0	50.00% / 3	18.18% / 2	0.00% / 0			*
MGF 360-19Ra-MGF 360-19Rb	Multicistronic	100.00% / 1	100.00% / 1	100.00% / 1	100.00% / 1	0.00% / 0			*
MGF 360-1La-MGF 360-1Lb	Multicistronic	0.00% / 0	0.00% / 1	100.00% / 0	0.00% / 0	0.00% / 0			*
L83L	Monocistronic	98.33% / 59	100.00% / 29	100.00% / 47	100.00% / 73	100.00% / 7
L83L-KP177R	Multicistronic	1.67% / 1	0.00% / 0	0.00% / 0	0.00% / 0	0.00% / 0		*
K145R	Monocistronic	100.00% / 1	100.00% / 2	100.00% / 1	0.00% / 0	0.00% / 0
K145R-K421R	Multicistronic	0.00% / 0	0.00% / 0	0.00% / 0	0.00% / 0	100.00% / 1		*	*
C122R	Monocistronic	76.47% / 13	45.45% / 5	77.27% / 17	55.56% / 5	50.00% / 1
C122R-AT-L	Monocistronic	17.65% / 3	27.27% / 3	9.09% / 2	0.00% / 0	0.00% / 0
C122R-AT-L2	Monocistronic	5.88% / 1	27.27% / 3	9.09% / 2	44.44% / 4	0.00% / 0
C122R-C257L	Multicistronic	0.00% / 0	0.00% / 0	4.55% / 1	0.00% / 0	0.00% / 0		*
C122R-C257L-C475L-C315R	Multicistronic	0.00% / 0	0.00% / 0	0.00% / 0	0.00% / 0	50.00% / 1		*	*
B125R-B117L	Multicistronic	0.00% / 0	0.00% / 0	100.00% / 1	0.00% / 0	0.00% / 0		*	*
B263R-B66L	Multicistronic	0.00% / 0	0.00% / 0	0.00% / 0	100.00% / 1	0.00% / 0		*	*
CP530R-CP80R	Multicistronic	100.00% / 1	0.00% / 0	0.00% / 0	0.00% / 0	0.00% / 0		*	*
I267L-E66L	Multicistronic	0.00% / 0	0.00% / 0	0.00% / 0	0.00% / 0	100.00% / 1		*	*
I177L-I215L	Multicistronic	0.00% / 0	0.00% / 0	0.00% / 0	100.00% / 1	0.00% / 0		*	*
I196L-I177L	Multicistronic	0.00% / 0	0.00% / 0	100.00% / 1	0.00% / 0	0.00% / 0		*	*
I9R	Monocistronic	96.81% / 91	96.09% / 123	87.25% / 89	86.96% / 40	90.00% / 9
I9R-AT-L	Monocistronic	1.06% / 1	2.34% / 3	8.82% / 9	4.35% / 2	0.00% / 0
I9R-AT-L2	Monocistronic	2.13% / 2	1.56% / 2	3.92% / 4	8.70% / 4	0.00% / 0
I9R-I10L-L11L	Multicistronic	0.00% / 0	0.00% / 0	0.00% / 0	0.00% / 0	10.00% / 1		*	*
MGF 360-1La-KP93L	Multicistronic	0.00% / 0	0.00% / 0	0.00% / 0	0.00% / 0	100.00% / 1		*	*
MGF 110-8L-MGF 100-1R-ASFV G ACD 00190	Multicistronic	0.00% / 0	0.00% / 0	0.00% / 0	0.00% / 0	0.00% / 0	100% / 1	*	*
MGF 360-11L-MGF 360-10L-MGF 360-9L	Multicistronic	0.00% / 0	0.00% / 0	0.00% / 0	0.00% / 0	0.00% / 0	100% / 1	*	*
A240L-A104R	Multicistronic	0.00% / 0	0.00% / 0	0.00% / 0	0.00% / 0	0.00% / 0	100% / 1	*	*
ASFV G ACD 00290-MGF 300.5-2R-MGF 300-2R	Multicistronic	0.00% / 0	0.00% / 0	0.00% / 0	0.00% / 0	0.00% / 0	100% / 1	*	*
A151R-MGF 360-15R-L	Multicistronic	0.00% / 0	0.00% / 0	0.00% / 0	0.00% / 0	0.00% / 0	100% / 1	*	*
MGF 360-10L-MGF 360-9L	Multicistronic	0.00% / 0	0.00% / 0	0.00% / 0	0.00% / 0	0.00% / 0	100% / 1	*	*
D205R-D129L	Multicistronic	0.00% / 0	0.00% / 0	0.00% / 0	0.00% / 0	0.00% / 0	100% / 1	*	*
D205R-D129L-L	Multicistronic	0.00% / 0	0.00% / 0	0.00% / 0	0.00% / 0	0.00% / 0	100% / 1	*	*
DP71L-MGF 360-18R	Multicistronic	0.00% / 0	0.00% / 0	0.00% / 0	0.00% / 0	0.00% / 0	100% / 1	*	*
C122R-C257L-AT-L	Multicistronic	0.00% / 0	0.00% / 0	0.00% / 0	0.00% / 0	0.00% / 0	100% / 1	*	*
H108R-H233R	Multicistronic	0.00% / 0	0.00% / 0	0.00% / 0	0.00% / 0	0.00% / 0	100% / 1	*	*
I267L-E66L-E111R	Multicistronic	0.00% / 0	0.00% / 0	0.00% / 0	0.00% / 0	0.00% / 0	100% / 1	*	*
MGF 505-3R-MGF 505-4R	Multicistronic	0.00% / 0	0.00% / 0	0.00% / 0	0.00% / 0	0.00% / 0	100% / 1	*	*
